# Supplementary material for: Ethyl 1,6-dimethyl-2-oxo-4-(quinolin-4-yl)-1,2,3,4-tetra­hydro­pyrimidine-5-carboxyl­ate
Source: Acta Crystallogr Sect E Struct Rep Online. 2010 Jun 23;66(Pt 7):o1762–3. doi: 10.1107/S1600536810023482 (PMC3006892; doi:10.1107/S1600536810023482)
Supplement: Supplementary file 1 [file e-66-o1762-sup1.cif]

##############################################################################
###                                                                        ###
###        Electronic paper (Acta Crystallographica Section E)             ###
###                                                                        ###
##############################################################################
#                                                                            #
# This CIF contains the data in a paper accepted for publication in Acta     #
# Crystallographica Section E. It conforms to the requirements of Notes      #
# for Authors for Section E, and has been peer reviewed under the auspices   #
# of the IUCr Commission on Journals.                                        #
#                                                                            #
# Full details of the Crystallographic Information File format               #
# are given in the paper "The Crystallographic Information File (CIF):       #
# a New Standard Archive File for Crystallography" by S. R. Hall, F. H.      #
# Allen and I. D. Brown [Acta Cryst. (1991), A47, 655-685].                  #
#                                                                            #
# The current version of the core CIF dictionary is obtainable from          #
# ftp://ftp.iucr.org/pub/cif_core.dic. The current version number is 2.4.    #
#                                                                            #
# Software is freely available for graphical display of the structure(s) in  #
# this CIF.  For information consult the CIF home page http://www.iucr.org/  #
# cif/home.html                                                              #
#                                                                            #
# This file may be used for bona fide research purposes within the           #
# scientific community so long as proper attribution is given to the journal # 
# article from which it was obtained.                                        #
#                                                                            #
##############################################################################
                                             
data_I
_audit_creation_method     'WinGX routine CIF_UPDATE'
_journal_date_recd_electronic     2010-05-12
_journal_date_accepted     2010-06-17
_journal_name_full     'Acta Crystallographica, Section E'
_journal_year     2010
_journal_volume     66
_journal_issue      7
_journal_page_first     o1762
_journal_page_last     o1763
_journal_paper_category     QO
_journal_coeditor_code     LX2153
_publ_contact_author_name     'Roman I. Zubatyuk'
_publ_contact_author_address
;
STC "Institute for Single Crystals" NAS of Ukraine
60 Lenina Ave., Kharkiv, Ukraine
;
_publ_contact_author_email     'roman@xray.isc.kharkov.com'
_publ_contact_author_fax     ?
_publ_contact_author_phone     ?
_publ_section_title
;\
Ethyl
1,6-dimethyl-2-oxo-4-(quinolin-4-yl)-1,2,3,4-tetrahydropyrimidine-5-\
carboxylate
;
_publ_section_title_footnote     .
loop_
    _publ_author_name
    _publ_author_address
    'Zubatyuk, Roman I.'
;
STC "Institute for Single Crystals" NAS of Ukraine
60 Lenina Ave., Kharkiv, Ukraine
;
    'Shishkin, Oleg V.'
;
STC "Institute for Single Crystals" NAS of Ukraine
60 Lenina Ave., Kharkiv, Ukraine
;
    'Ihmels, Heiko'
;
University of Siegen, FB 8
Adolf Reichwein Strasse 2
57068 Siegen, Germany
;
    'Lebedyeva, Iryna A.'
;
Department of Organic and Biochemical Synthesis
Kherson National Technical University
24 Berislavske Highway, Kherson 73008, Ukraine
;
    'Povstyanoy, Mykhaylo V.'
;
Department of Organic and Biochemical Synthesis
Kherson National Technical University
24 Berislavske Highway, Kherson 73008, Ukraine
;
_publ_section_synopsis     .
_chemical_name_systematic
;
Ethyl
1,6-dimethyl-2-oxo-4-(quinolin-4-yl)-1,2,3,4-tetrahydropyrimidine-5-
carboxylate
;
_chemical_formula_moiety     'C18 H19 N3 O3'
_chemical_formula_sum     'C18 H19 N3 O3'
_chemical_formula_iupac     'C18 H19 N3 O3'
_chemical_formula_weight     325.36
_space_group_crystal_system     triclinic
_space_group_name_H-M_alt     'P -1'
_space_group_name_Hall     '-P 1'
loop_
    _space_group_symop_operation_xyz
    'x, y, z'
    '-x, -y, -z'
_cell_length_a     8.5039(10)
_cell_length_b     9.4637(11)
_cell_length_c     10.7503(11)
_cell_angle_alpha     110.799(10)
_cell_angle_beta     95.807(9)
_cell_angle_gamma     97.339(9)
_cell_volume     792.07(17)
_cell_formula_units_Z     2
_cell_measurement_reflns_used     3300
_cell_measurement_theta_min     3.0639
_cell_measurement_theta_max     32.4311
_cell_measurement_temperature     293(2)
_exptl_crystal_description     prism
_exptl_crystal_colour     colorless
_exptl_crystal_size_max     .4
_exptl_crystal_size_mid     .3
_exptl_crystal_size_min     .2
_exptl_crystal_density_diffrn     1.364
_exptl_crystal_density_method     'not measured'
_exptl_crystal_F_000     344
_exptl_absorpt_coefficient_mu     0.095
_exptl_absorpt_correction_type     multi-scan
_exptl_absorpt_process_details
;
(CrysAlisPro; Oxford Diffraction, 2009)
;
_exptl_absorpt_correction_T_min     0.97447
_exptl_absorpt_correction_T_max     1
_exptl_special_details
;
;
_diffrn_ambient_temperature     293(2)
_diffrn_radiation_type     'Mo K\a'
_diffrn_radiation_wavelength     0.7107
_diffrn_radiation_monochromator     graphite
_diffrn_measurement_device_type
            'Oxford Diffraction Xcalibur diffractometer with Sapphire3 detector'
_diffrn_measurement_method     '\w scans'
_diffrn_detector_area_resol_mean     16.1827
_diffrn_reflns_number     8517
_diffrn_reflns_av_R_equivalents     0.0171
_diffrn_reflns_theta_min     3.0639
_diffrn_reflns_theta_max     30.0
_diffrn_reflns_theta_full     30.0
_diffrn_measured_fraction_theta_max     0.998
_diffrn_measured_fraction_theta_full     0.998
_diffrn_reflns_limit_h_min     -12
_diffrn_reflns_limit_h_max     12
_diffrn_reflns_limit_k_min     -14
_diffrn_reflns_limit_k_max     13
_diffrn_reflns_limit_l_min     -14
_diffrn_reflns_limit_l_max     15
_refine_special_details
;
Refinement of <i>F</i>^2^ against ALL reflections. The weighted <i>R</i>-factor
wR and goodness of fit <i>S</i> are based on <i>F</i>^2^, conventional
<i>R</i>-factors <i>R</i> are based on <i>F</i>, with <i>F</i> set to zero for
negative <i>F</i>^2^. The threshold expression of <i>F</i>^2^ >
\s(<i>F</i>^2^) is used only for calculating <i>R</i>-factors(gt) etc. and is
not relevant to the choice of reflections for refinement. <i>R</i>-factors
based on <i>F</i>^2^ are statistically about twice as large as those based on
<i>F</i>, and <i>R</i>- factors based on ALL data will be even larger.
;
_reflns_number_total     4607
_reflns_number_gt     2810
_reflns_threshold_expression     >2sigma(I)
_refine_ls_structure_factor_coef     Fsqd
_refine_ls_matrix_type     full
_refine_ls_R_factor_all     0.0751
_refine_ls_R_factor_gt     0.0438
_refine_ls_wR_factor_ref     0.1167
_refine_ls_goodness_of_fit_ref     0.988
_refine_ls_restrained_S_all     0.988
_refine_ls_number_reflns     4607
_refine_ls_number_parameters     220
_refine_ls_number_restraints     0
_refine_ls_hydrogen_treatment     constr
_refine_ls_weighting_scheme     calc
_refine_ls_weighting_details
                 'calc w=1/[\s^2^(Fo^2^)+(0.0600P)^2^] where P=(Fo^2^+2Fc^2^)/3'
_atom_sites_solution_hydrogens     geom
_atom_sites_solution_primary     direct
_atom_sites_solution_secondary     difmap
_refine_ls_shift/su_max     0.001
_refine_ls_shift/su_mean     0
_refine_diff_density_max     0.299
_refine_diff_density_min     -0.173
_refine_ls_extinction_method     none
loop_
    _atom_type_symbol
    _atom_type_description
    _atom_type_scat_dispersion_real
    _atom_type_scat_dispersion_imag
    _atom_type_scat_source
    C C 0.0033 0.0016 'International Tables Vol C Tables 4.2.6.8 and 6.1.1.4'
    H H 0 0 'International Tables Vol C Tables 4.2.6.8 and 6.1.1.4'
    N N 0.0061 0.0033 'International Tables Vol C Tables 4.2.6.8 and 6.1.1.4'
    O O 0.0106 0.006 'International Tables Vol C Tables 4.2.6.8 and 6.1.1.4'
_computing_data_collection
;
CrysAlisPro (Oxford Diffraction, 2009)
;
_computing_cell_refinement
;
CrysAlisPro (Oxford Diffraction, 2009)
;
_computing_data_reduction
;
CrysAlisPro (Oxford Diffraction, 2009)
;
_computing_structure_solution     'Superflip (Palatinus & Chapuis, 2007)'
_computing_structure_refinement     'SHELXL97 (Sheldrick, 2008)'
_computing_molecular_graphics     'Platon (Spek, 2009)'
_computing_publication_material     'publcif (Westrip, 2010)'
loop_
    _atom_site_type_symbol
    _atom_site_label
    _atom_site_fract_x
    _atom_site_fract_y
    _atom_site_fract_z
    _atom_site_U_iso_or_equiv
    _atom_site_adp_type
    _atom_site_calc_flag
    _atom_site_refinement_flags
    _atom_site_occupancy
    _atom_site_disorder_assembly
    _atom_site_disorder_group
    O O1 0.27163(12) 0.04049(12) 0.18120(11) 0.0531(3) Uani d . 1 . .
    O O2 0.06327(12) -0.03288(11) 0.26749(11) 0.0499(3) Uani d . 1 . .
    O O3 -0.17806(12) 0.43713(11) 0.03648(11) 0.0505(3) Uani d . 1 . .
    N N1 -0.19236(12) 0.24916(11) 0.12189(11) 0.0342(2) Uani d . 1 . .
    N N2 0.05174(13) 0.36177(12) 0.09001(11) 0.0392(3) Uani d . 1 . .
    H H2 0.1019 0.4088 0.0464 0.047 Uiso calc R 1 . .
    N N3 0.34211(15) 0.63743(12) 0.56698(12) 0.0471(3) Uani d . 1 . .
    C C1 0.14609(14) 0.29466(13) 0.16757(12) 0.0315(3) Uani d . 1 . .
    H H1 0.2345 0.2599 0.1197 0.038 Uiso calc R 1 . .
    C C2 0.04233(15) 0.15552(12) 0.17321(12) 0.0317(3) Uani d . 1 . .
    C C3 -0.11880(15) 0.13846(13) 0.15232(12) 0.0324(3) Uani d . 1 . .
    C C4 -0.10723(16) 0.35587(13) 0.08131(13) 0.0355(3) Uani d . 1 . .
    C C5 0.21887(13) 0.41308(12) 0.30752(12) 0.0297(3) Uani d . 1 . .
    C C6 0.16516(16) 0.40622(14) 0.42047(13) 0.0377(3) Uani d . 1 . .
    H H6 0.0850 0.3261 0.4139 0.045 Uiso calc R 1 . .
    C C7 0.23041(18) 0.51977(16) 0.54688(15) 0.0467(3) Uani d . 1 . .
    H H7 0.1913 0.5106 0.6219 0.056 Uiso calc R 1 . .
    C C8 0.40063(15) 0.64740(14) 0.45630(14) 0.0385(3) Uani d . 1 . .
    C C9 0.52172(17) 0.77391(15) 0.47649(16) 0.0497(4) Uani d . 1 . .
    H H9 0.5580 0.8462 0.5631 0.060 Uiso calc R 1 . .
    C C10 0.58558(18) 0.79118(17) 0.37115(18) 0.0562(4) Uani d . 1 . .
    H H10 0.6645 0.8754 0.3856 0.067 Uiso calc R 1 . .
    C C11 0.53288(17) 0.68249(17) 0.24086(17) 0.0519(4) Uani d . 1 . .
    H H11 0.5785 0.6942 0.1693 0.062 Uiso calc R 1 . .
    C C12 0.41510(15) 0.55914(15) 0.21731(15) 0.0390(3) Uani d . 1 . .
    H H12 0.3810 0.4886 0.1298 0.047 Uiso calc R 1 . .
    C C13 0.34461(13) 0.53745(13) 0.32394(13) 0.0315(3) Uani d . 1 . .
    C C14 0.13704(16) 0.04890(13) 0.20431(13) 0.0356(3) Uani d . 1 . .
    C C15 0.14436(18) -0.14639(16) 0.29605(17) 0.0488(4) Uani d . 1 . .
    H H15B 0.2456 -0.0972 0.3555 0.059 Uiso calc R 1 . .
    H H15A 0.1659 -0.2207 0.2133 0.059 Uiso calc R 1 . .
    C C16 0.0369(2) -0.2227(2) 0.3611(2) 0.0799(7) Uani d . 1 . .
    H H16B 0.0163 -0.1479 0.4426 0.120 Uiso calc R 1 . .
    H H16C 0.0869 -0.2987 0.3820 0.120 Uiso calc R 1 . .
    H H16A -0.0625 -0.2712 0.3011 0.120 Uiso calc R 1 . .
    C C17 -0.23434(17) 0.00572(15) 0.15444(17) 0.0485(4) Uani d . 1 . .
    H H17C -0.2872 0.0395 0.2319 0.073 Uiso calc R 1 . .
    H H17A -0.1769 -0.0738 0.1587 0.073 Uiso calc R 1 . .
    H H17B -0.3128 -0.0334 0.0741 0.073 Uiso calc R 1 . .
    C C18 -0.36752(16) 0.23559(17) 0.09982(16) 0.0475(4) Uani d . 1 . .
    H H18B -0.4112 0.2070 0.1682 0.071 Uiso calc R 1 . .
    H H18A -0.4111 0.1585 0.0127 0.071 Uiso calc R 1 . .
    H H18C -0.3949 0.3324 0.1041 0.071 Uiso calc R 1 . .
loop_
    _atom_site_aniso_label
    _atom_site_aniso_U_11
    _atom_site_aniso_U_22
    _atom_site_aniso_U_33
    _atom_site_aniso_U_12
    _atom_site_aniso_U_13
    _atom_site_aniso_U_23
    O1 0.0463(6) 0.0626(6) 0.0668(8) 0.0204(5) 0.0161(5) 0.0384(6)
    O2 0.0498(6) 0.0499(6) 0.0725(8) 0.0210(4) 0.0171(5) 0.0433(5)
    O3 0.0463(6) 0.0575(6) 0.0623(7) 0.0094(4) 0.0002(5) 0.0421(5)
    N1 0.0347(6) 0.0355(5) 0.0355(6) 0.0048(4) 0.0016(5) 0.0183(4)
    N2 0.0379(6) 0.0459(6) 0.0416(7) 0.0001(4) -0.0010(5) 0.0301(5)
    N3 0.0521(7) 0.0459(6) 0.0369(7) 0.0003(5) 0.0004(5) 0.0124(5)
    C1 0.0329(6) 0.0319(6) 0.0324(7) 0.0051(4) 0.0036(5) 0.0158(5)
    C2 0.0381(7) 0.0275(5) 0.0289(6) 0.0034(4) 0.0012(5) 0.0116(5)
    C3 0.0402(7) 0.0296(6) 0.0269(6) 0.0027(5) 0.0009(5) 0.0121(5)
    C4 0.0411(7) 0.0368(6) 0.0296(7) 0.0030(5) -0.0012(5) 0.0167(5)
    C5 0.0295(6) 0.0295(5) 0.0328(7) 0.0078(4) 0.0026(5) 0.0146(5)
    C6 0.0416(7) 0.0358(6) 0.0359(7) 0.0016(5) 0.0053(6) 0.0157(5)
    C7 0.0571(9) 0.0482(8) 0.0337(8) 0.0036(6) 0.0072(7) 0.0159(6)
    C8 0.0363(7) 0.0372(7) 0.0396(8) 0.0042(5) -0.0017(6) 0.0144(6)
    C9 0.0433(8) 0.0428(8) 0.0538(10) -0.0051(6) -0.0066(7) 0.0151(6)
    C10 0.0433(9) 0.0512(9) 0.0716(12) -0.0093(6) -0.0034(8) 0.0291(8)
    C11 0.0426(8) 0.0599(9) 0.0618(11) 0.0003(7) 0.0095(7) 0.0354(8)
    C12 0.0341(7) 0.0441(7) 0.0423(8) 0.0059(5) 0.0042(6) 0.0210(6)
    C13 0.0271(6) 0.0326(6) 0.0380(7) 0.0067(4) 0.0012(5) 0.0174(5)
    C14 0.0416(7) 0.0309(6) 0.0335(7) 0.0057(5) 0.0023(6) 0.0123(5)
    C15 0.0510(8) 0.0454(8) 0.0646(10) 0.0194(6) 0.0091(7) 0.0341(7)
    C16 0.0721(12) 0.0777(12) 0.136(2) 0.0347(10) 0.0407(13) 0.0815(13)
    C17 0.0440(8) 0.0434(7) 0.0608(10) -0.0029(6) -0.0011(7) 0.0289(7)
    C18 0.0372(8) 0.0574(8) 0.0553(10) 0.0096(6) 0.0063(7) 0.0297(7)
_geom_special_details
;
 All esds (except the esd in the dihedral angle between two l.s. planes)
 are estimated using the full covariance matrix.  The cell esds are taken
 into account individually in the estimation of esds in distances, angles
 and torsion angles; correlations between esds in cell parameters are only
 used when they are defined by crystal symmetry.  An approximate (isotropic)
 treatment of cell esds is used for estimating esds involving l.s. planes.
;
loop_
    _geom_bond_atom_site_label_1
    _geom_bond_atom_site_label_2
    _geom_bond_site_symmetry_2
    _geom_bond_distance
    _geom_bond_publ_flag
    O1 C14 . 1.2018(15) ?
    O2 C14 . 1.3377(15) ?
    O2 C15 . 1.4504(14) ?
    O3 C4 . 1.2283(14) ?
    N1 C4 . 1.3871(15) ?
    N1 C3 . 1.4019(14) ?
    N1 C18 . 1.4662(16) ?
    N2 C4 . 1.3380(16) ?
    N2 C1 . 1.4538(14) ?
    N2 H2 . 0.8600 ?
    N3 C7 . 1.3061(17) ?
    N3 C8 . 1.3637(18) ?
    C1 C2 . 1.5122(15) ?
    C1 C5 . 1.5293(17) ?
    C1 H1 . 0.9800 ?
    C2 C3 . 1.3451(17) ?
    C2 C14 . 1.4735(16) ?
    C3 C17 . 1.5012(16) ?
    C5 C6 . 1.3591(17) ?
    C5 C13 . 1.4330(15) ?
    C6 C7 . 1.4022(19) ?
    C6 H6 . 0.9300 ?
    C7 H7 . 0.9300 ?
    C8 C9 . 1.4125(18) ?
    C8 C13 . 1.4207(18) ?
    C9 C10 . 1.356(2) ?
    C9 H9 . 0.9300 ?
    C10 C11 . 1.397(2) ?
    C10 H10 . 0.9300 ?
    C11 C12 . 1.3676(18) ?
    C11 H11 . 0.9300 ?
    C12 C13 . 1.4103(18) ?
    C12 H12 . 0.9300 ?
    C15 C16 . 1.471(2) ?
    C15 H15B . 0.9700 ?
    C15 H15A . 0.9700 ?
    C16 H16B . 0.9600 ?
    C16 H16C . 0.9600 ?
    C16 H16A . 0.9600 ?
    C17 H17C . 0.9600 ?
    C17 H17A . 0.9600 ?
    C17 H17B . 0.9600 ?
    C18 H18B . 0.9600 ?
    C18 H18A . 0.9600 ?
    C18 H18C . 0.9600 ?
loop_
    _geom_angle_atom_site_label_1
    _geom_angle_atom_site_label_2
    _geom_angle_atom_site_label_3
    _geom_angle_site_symmetry_1
    _geom_angle_site_symmetry_3
    _geom_angle
    _geom_angle_publ_flag
    C14 O2 C15 . . 117.81(10) ?
    C4 N1 C3 . . 121.22(10) ?
    C4 N1 C18 . . 115.73(10) ?
    C3 N1 C18 . . 121.48(10) ?
    C4 N2 C1 . . 124.96(10) ?
    C4 N2 H2 . . 117.5 ?
    C1 N2 H2 . . 117.5 ?
    C7 N3 C8 . . 116.88(12) ?
    N2 C1 C2 . . 108.97(10) ?
    N2 C1 C5 . . 111.30(9) ?
    C2 C1 C5 . . 112.65(10) ?
    N2 C1 H1 . . 107.9 ?
    C2 C1 H1 . . 107.9 ?
    C5 C1 H1 . . 107.9 ?
    C3 C2 C14 . . 126.27(11) ?
    C3 C2 C1 . . 120.96(10) ?
    C14 C2 C1 . . 112.77(10) ?
    C2 C3 N1 . . 119.79(10) ?
    C2 C3 C17 . . 125.97(11) ?
    N1 C3 C17 . . 114.21(11) ?
    O3 C4 N2 . . 122.75(11) ?
    O3 C4 N1 . . 120.25(12) ?
    N2 C4 N1 . . 116.98(10) ?
    C6 C5 C13 . . 117.48(11) ?
    C6 C5 C1 . . 121.55(10) ?
    C13 C5 C1 . . 120.96(10) ?
    C5 C6 C7 . . 120.17(12) ?
    C5 C6 H6 . . 119.9 ?
    C7 C6 H6 . . 119.9 ?
    N3 C7 C6 . . 124.77(13) ?
    N3 C7 H7 . . 117.6 ?
    C6 C7 H7 . . 117.6 ?
    N3 C8 C9 . . 117.53(13) ?
    N3 C8 C13 . . 122.88(11) ?
    C9 C8 C13 . . 119.59(13) ?
    C10 C9 C8 . . 120.78(14) ?
    C10 C9 H9 . . 119.6 ?
    C8 C9 H9 . . 119.6 ?
    C9 C10 C11 . . 120.05(13) ?
    C9 C10 H10 . . 120.0 ?
    C11 C10 H10 . . 120.0 ?
    C12 C11 C10 . . 120.81(14) ?
    C12 C11 H11 . . 119.6 ?
    C10 C11 H11 . . 119.6 ?
    C11 C12 C13 . . 120.95(13) ?
    C11 C12 H12 . . 119.5 ?
    C13 C12 H12 . . 119.5 ?
    C12 C13 C8 . . 117.82(11) ?
    C12 C13 C5 . . 124.39(12) ?
    C8 C13 C5 . . 117.79(11) ?
    O1 C14 O2 . . 122.41(11) ?
    O1 C14 C2 . . 123.48(11) ?
    O2 C14 C2 . . 114.03(11) ?
    O2 C15 C16 . . 106.99(11) ?
    O2 C15 H15B . . 110.3 ?
    C16 C15 H15B . . 110.3 ?
    O2 C15 H15A . . 110.3 ?
    C16 C15 H15A . . 110.3 ?
    H15B C15 H15A . . 108.6 ?
    C15 C16 H16B . . 109.5 ?
    C15 C16 H16C . . 109.5 ?
    H16B C16 H16C . . 109.5 ?
    C15 C16 H16A . . 109.5 ?
    H16B C16 H16A . . 109.5 ?
    H16C C16 H16A . . 109.5 ?
    C3 C17 H17C . . 109.5 ?
    C3 C17 H17A . . 109.5 ?
    H17C C17 H17A . . 109.5 ?
    C3 C17 H17B . . 109.5 ?
    H17C C17 H17B . . 109.5 ?
    H17A C17 H17B . . 109.5 ?
    N1 C18 H18B . . 109.5 ?
    N1 C18 H18A . . 109.5 ?
    H18B C18 H18A . . 109.5 ?
    N1 C18 H18C . . 109.5 ?
    H18B C18 H18C . . 109.5 ?
    H18A C18 H18C . . 109.5 ?
loop_
    _geom_torsion_atom_site_label_1
    _geom_torsion_atom_site_label_2
    _geom_torsion_atom_site_label_3
    _geom_torsion_atom_site_label_4
    _geom_torsion_site_symmetry_1
    _geom_torsion_site_symmetry_2
    _geom_torsion_site_symmetry_3
    _geom_torsion_site_symmetry_4
    _geom_torsion
    _geom_torsion_publ_flag
    C4 N2 C1 C2 . . . . 29.78(16) ?
    C4 N2 C1 C5 . . . . -95.05(13) ?
    N2 C1 C2 C3 . . . . -21.57(16) ?
    C5 C1 C2 C3 . . . . 102.47(13) ?
    N2 C1 C2 C14 . . . . 159.04(10) ?
    C5 C1 C2 C14 . . . . -76.92(13) ?
    C14 C2 C3 N1 . . . . -179.22(11) ?
    C1 C2 C3 N1 . . . . 1.47(18) ?
    C14 C2 C3 C17 . . . . -1.0(2) ?
    C1 C2 C3 C17 . . . . 179.65(12) ?
    C4 N1 C3 C2 . . . . 15.51(18) ?
    C18 N1 C3 C2 . . . . -179.37(12) ?
    C4 N1 C3 C17 . . . . -162.87(11) ?
    C18 N1 C3 C17 . . . . 2.25(17) ?
    C1 N2 C4 O3 . . . . 165.93(12) ?
    C1 N2 C4 N1 . . . . -15.95(18) ?
    C3 N1 C4 O3 . . . . 169.42(12) ?
    C18 N1 C4 O3 . . . . 3.50(18) ?
    C3 N1 C4 N2 . . . . -8.75(18) ?
    C18 N1 C4 N2 . . . . -174.68(12) ?
    N2 C1 C5 C6 . . . . 109.13(12) ?
    C2 C1 C5 C6 . . . . -13.61(15) ?
    N2 C1 C5 C13 . . . . -69.65(13) ?
    C2 C1 C5 C13 . . . . 167.60(10) ?
    C13 C5 C6 C7 . . . . 1.16(17) ?
    C1 C5 C6 C7 . . . . -177.67(11) ?
    C8 N3 C7 C6 . . . . -1.4(2) ?
    C5 C6 C7 N3 . . . . 0.6(2) ?
    C7 N3 C8 C9 . . . . -179.87(13) ?
    C7 N3 C8 C13 . . . . 0.41(19) ?
    N3 C8 C9 C10 . . . . 179.93(13) ?
    C13 C8 C9 C10 . . . . -0.3(2) ?
    C8 C9 C10 C11 . . . . -0.6(2) ?
    C9 C10 C11 C12 . . . . 1.0(2) ?
    C10 C11 C12 C13 . . . . -0.6(2) ?
    C11 C12 C13 C8 . . . . -0.31(18) ?
    C11 C12 C13 C5 . . . . 178.85(12) ?
    N3 C8 C13 C12 . . . . -179.52(11) ?
    C9 C8 C13 C12 . . . . 0.77(17) ?
    N3 C8 C13 C5 . . . . 1.27(17) ?
    C9 C8 C13 C5 . . . . -178.45(11) ?
    C6 C5 C13 C12 . . . . 178.85(11) ?
    C1 C5 C13 C12 . . . . -2.32(17) ?
    C6 C5 C13 C8 . . . . -1.99(15) ?
    C1 C5 C13 C8 . . . . 176.84(10) ?
    C15 O2 C14 O1 . . . . -6.3(2) ?
    C15 O2 C14 C2 . . . . 176.97(11) ?
    C3 C2 C14 O1 . . . . 155.76(13) ?
    C1 C2 C14 O1 . . . . -24.89(18) ?
    C3 C2 C14 O2 . . . . -27.58(19) ?
    C1 C2 C14 O2 . . . . 151.78(11) ?
    C14 O2 C15 C16 . . . . -178.22(14) ?
loop_
    _geom_hbond_atom_site_label_D
    _geom_hbond_atom_site_label_H
    _geom_hbond_atom_site_label_A
    _geom_hbond_site_symmetry_A
    _geom_hbond_distance_DH
    _geom_hbond_distance_HA
    _geom_hbond_distance_DA
    _geom_hbond_angle_DHA
    _geom_hbond_publ_flag
    N2 H2 O3 2_565 0.86 2.03 2.8701(16) 164 yes
    C17 H17A O2 . 0.96 2.16 2.8187(19) 124 yes
    C16 H16C Cg1 1_545 0.96 2.66 3.603(2) 168 yes
