# Supplementary material for: Ethyl 1,6-dimethyl-2-oxo-4-(quinolin-4-yl)-1,2,3,4-tetra­hydro­pyrimidine-5-carboxyl­ate
Source: Acta Crystallogr Sect E Struct Rep Online. 2010 Jun 23;66(Pt 7):o1762–3. doi: 10.1107/S1600536810023482 (PMC3006892; doi:10.1107/S1600536810023482)
Supplement: Supplementary file 2 [file e-66-o1762-Isup2.hkl]

# 
# h,k,l, Fc-squared, Fo-squared, sigma(Fo-squared) and status flag 
# 
data_I
_shelx_title ' kherson1 in P-1' 
_shelx_refln_list_code          4 
_shelx_F_calc_maximum      124.36 
_exptl_crystal_F_000       344.00 
_reflns_d_resolution_high  0.7108 
 
loop_ 
 _symmetry_equiv_pos_as_xyz 
 'x, y, z' 
 '-x, -y, -z' 
 
_cell_length_a     8.5039 
_cell_length_b     9.4637 
_cell_length_c    10.7503 
_cell_angle_alpha 110.799 
_cell_angle_beta   95.808 
_cell_angle_gamma  97.339 
 
_shelx_F_squared_multiplier     1.000 
 
loop_ 
 _refln_index_h 
 _refln_index_k 
 _refln_index_l 
 _refln_F_squared_calc 
 _refln_F_squared_meas 
 _refln_F_squared_sigma 
 _refln_observed_status 
   2   0   0      102.31      104.08      1.16 o 
   3   0   0      584.95      582.18      4.69 o 
   4   0   0      331.72      370.74      2.17 o 
   5   0   0      144.79      152.61      1.65 o 
   6   0   0        0.32        2.08      1.40 o 
   7   0   0       14.02       14.48      1.75 o 
   8   0   0        0.00        1.96      2.50 o 
   9   0   0        7.28        9.49      2.76 o 
  10   0   0       17.71       17.55      3.11 o 
  11   0   0       14.58       15.38      3.83 o 
 -11   1   0        1.76        3.17      3.07 o 
 -10   1   0        4.00        6.33      2.91 o 
  -9   1   0        0.27        0.30      2.58 o 
  -8   1   0       48.64       38.47      2.19 o 
  -7   1   0      156.74      156.84      3.04 o 
  -6   1   0      299.47      306.57      3.57 o 
  -5   1   0        1.45        3.23      0.45 o 
  -4   1   0      124.89      151.27      1.14 o 
  -3   1   0       22.63       20.10      0.93 o 
  -2   1   0      138.56      150.06      1.42 o 
  -1   1   0       13.42       15.71      5.99 o 
   1   1   0     2649.66     2635.82     14.07 o 
   2   1   0       14.45       14.51      0.47 o 
   3   1   0      115.56      121.77      1.11 o 
   4   1   0      249.79      254.99      4.78 o 
   5   1   0     1263.13     1376.20     10.96 o 
   6   1   0        0.27        1.18      1.37 o 
   7   1   0        0.10        1.36      1.55 o 
   8   1   0        3.16        3.42      2.65 o 
   9   1   0       33.99       29.66      3.25 o 
  10   1   0        0.59        2.37      2.90 o 
  11   1   0        0.55        1.37      3.67 o 
 -11   2   0        0.67        0.00      2.86 o 
 -10   2   0        1.73        3.21      2.78 o 
  -9   2   0        3.23        2.85      2.40 o 
  -8   2   0        0.67        1.71      1.57 o 
  -7   2   0       21.15       25.36      1.31 o 
  -6   2   0       50.94       48.36      1.36 o 
  -5   2   0       62.05       62.44      1.11 o 
  -4   2   0      105.56      122.85      1.45 o 
  -3   2   0       28.22       28.54      0.76 o 
  -2   2   0     8718.67     8669.60     55.84 o 
  -1   2   0      579.65      621.79      4.86 o 
   0   2   0        7.90       13.40      0.43 o 
   1   2   0       40.48       35.83      0.73 o 
   2   2   0       12.18       15.71      0.56 o 
   3   2   0        9.90        9.16      0.61 o 
   4   2   0       52.08       45.48      1.43 o 
   5   2   0        6.77        8.68      1.28 o 
   6   2   0       64.99       60.32      3.26 o 
   7   2   0        4.76        4.90      2.57 o 
   8   2   0        2.46        4.26      2.61 o 
   9   2   0       27.25       30.95      3.48 o 
  10   2   0        8.19        8.09      3.38 o 
  11   2   0        0.64        0.00      3.43 o 
 -11   3   0        6.32        5.11      3.02 o 
 -10   3   0        3.48        2.91      2.01 o 
  -9   3   0        1.40        0.96      1.41 o 
  -8   3   0        2.48        2.39      1.08 o 
  -7   3   0        0.44        0.86      1.03 o 
  -6   3   0        0.24        1.45      0.92 o 
  -5   3   0       76.28       57.88      2.07 o 
  -4   3   0       55.86       52.90      0.94 o 
  -3   3   0      283.54      294.23      3.39 o 
  -2   3   0      126.83      111.84      2.09 o 
  -1   3   0       55.16       41.43      0.72 o 
   0   3   0      283.08      277.07      1.44 o 
   1   3   0       28.12       20.68      0.69 o 
   2   3   0      212.33      224.62      1.87 o 
   3   3   0      391.47      441.74      7.28 o 
   4   3   0        5.25        5.77      0.92 o 
   5   3   0       80.47       70.88      2.11 o 
   6   3   0      125.10      117.60      4.09 o 
   7   3   0        7.66        7.50      2.62 o 
   8   3   0        0.41        0.98      2.59 o 
   9   3   0        3.20        2.38      2.99 o 
  10   3   0        0.31        1.63      3.24 o 
 -11   4   0        0.64        0.19      1.70 o 
 -10   4   0        2.45        0.44      1.57 o 
  -9   4   0       11.93       11.32      1.73 o 
  -8   4   0       16.58       17.14      1.11 o 
  -7   4   0        9.16       10.22      1.00 o 
  -6   4   0       90.10       95.83      1.63 o 
  -5   4   0       19.51       19.82      0.59 o 
  -4   4   0       64.64       59.54      0.88 o 
  -3   4   0       12.65       15.77      0.55 o 
  -2   4   0       67.11       68.85      1.06 o 
  -1   4   0       61.08       57.55      1.37 o 
   0   4   0       44.42       47.84      0.79 o 
   1   4   0      853.79      858.17      4.84 o 
   2   4   0      255.76      240.86      4.22 o 
   3   4   0        1.11        1.02      0.85 o 
   4   4   0      277.00      279.54      2.77 o 
   5   4   0      152.76      148.03      2.88 o 
   6   4   0       36.70       33.67      1.93 o 
   7   4   0       20.25       24.54      3.05 o 
   8   4   0        0.39        0.37      2.84 o 
   9   4   0        9.87       10.75      2.97 o 
  10   4   0        0.05        0.00      3.73 o 
 -11   5   0        2.52        3.37      2.66 o 
 -10   5   0        9.90       13.57      2.67 o 
  -9   5   0        0.27        0.00      2.29 o 
  -8   5   0        3.94        3.77      0.99 o 
  -7   5   0      297.25      307.06      2.71 o 
  -6   5   0      622.19      626.36      3.85 o 
  -5   5   0       21.56       19.58      0.70 o 
  -4   5   0        0.87        1.48      0.53 o 
  -3   5   0        1.27        0.66      0.68 o 
  -2   5   0        0.02        0.40      0.59 o 
  -1   5   0       24.02       22.21      1.22 o 
   0   5   0      412.17      392.52      2.16 o 
   1   5   0        0.69        0.28      0.66 o 
   2   5   0        0.16        0.04      0.88 o 
   3   5   0        5.52        6.54      1.08 o 
   4   5   0       23.71       23.77      1.45 o 
   5   5   0      195.56      198.97      3.34 o 
   6   5   0      118.16      124.04      3.14 o 
   7   5   0       36.26       35.05      2.19 o 
   8   5   0        3.26        1.00      2.82 o 
   9   5   0        7.66        9.11      3.06 o 
 -11   6   0        8.90        7.12      2.74 o 
 -10   6   0        2.33        2.78      2.62 o 
  -9   6   0        1.20        2.30      2.22 o 
  -8   6   0       19.98       20.07      1.75 o 
  -7   6   0        0.15        0.50      1.19 o 
  -6   6   0      157.99      153.73      3.42 o 
  -5   6   0      130.74      129.85      1.81 o 
  -4   6   0       91.96       94.60      1.58 o 
  -3   6   0        7.22        9.62      0.85 o 
  -2   6   0      120.38      119.48      2.26 o 
  -1   6   0      162.72      167.37      2.59 o 
   0   6   0       13.81       12.98      0.72 o 
   1   6   0       33.17       28.33      1.06 o 
   2   6   0       30.28       29.23      1.28 o 
   3   6   0      106.14       96.99      1.97 o 
   4   6   0       31.83       30.67      1.47 o 
   5   6   0       34.12       31.35      1.89 o 
   6   6   0        8.69        8.90      1.68 o 
   7   6   0        0.04        0.67      1.61 o 
   8   6   0        0.74        1.29      2.72 o 
   9   6   0        2.09        1.39      3.26 o 
 -10   7   0        7.54        4.78      2.93 o 
  -9   7   0        8.32        9.99      2.55 o 
  -8   7   0        6.33        6.50      1.63 o 
  -7   7   0        8.37       10.85      1.73 o 
  -6   7   0        4.06        2.96      1.59 o 
  -5   7   0        1.17        0.63      2.30 o 
  -4   7   0        1.31        0.77      1.18 o 
  -3   7   0      167.93      171.95      2.84 o 
  -2   7   0       57.56       60.30      2.13 o 
  -1   7   0       65.97       64.00      2.09 o 
   0   7   0        0.47        0.31      1.40 o 
   1   7   0       81.05       69.06      2.43 o 
   2   7   0       48.07       44.05      1.50 o 
   3   7   0       76.80       76.29      1.84 o 
   4   7   0        1.47        1.60      1.17 o 
   5   7   0        9.05        8.57      1.64 o 
   6   7   0       19.14       22.73      2.03 o 
   7   7   0        2.79        2.51      2.19 o 
   8   7   0        2.70        3.46      2.63 o 
 -10   8   0        6.50        6.47      2.76 o 
  -9   8   0       10.90       11.57      2.80 o 
  -8   8   0        4.03        5.04      1.70 o 
  -7   8   0       24.36       23.84      2.04 o 
  -6   8   0        9.92        8.78      2.60 o 
  -5   8   0       12.47       15.13      2.79 o 
  -4   8   0        0.26        0.16      1.19 o 
  -3   8   0        0.05        0.00      1.25 o 
  -2   8   0        6.58        6.31      1.41 o 
  -1   8   0      204.03      203.31      3.35 o 
   0   8   0       11.36        9.35      1.62 o 
   1   8   0       47.78       44.93      2.06 o 
   2   8   0        2.73        4.07      1.72 o 
   3   8   0       15.55       19.06      1.92 o 
   4   8   0        0.56        1.78      1.70 o 
   5   8   0       11.29       15.06      3.05 o 
   6   8   0       11.63       14.17      2.04 o 
   7   8   0       13.20       10.98      2.23 o 
  -9   9   0        0.53        2.45      2.63 o 
  -8   9   0        8.89        9.13      2.00 o 
  -7   9   0        2.00        3.15      1.87 o 
  -6   9   0        5.09        6.24      2.83 o 
  -5   9   0       73.79       70.67      3.85 o 
  -4   9   0       19.62       18.06      1.60 o 
  -3   9   0        4.91        5.08      1.42 o 
  -2   9   0        0.63        0.49      1.45 o 
  -1   9   0      399.70      404.40      5.95 o 
   0   9   0        4.52        5.90      1.56 o 
   1   9   0       15.68       14.43      1.73 o 
   2   9   0       16.11       14.77      1.84 o 
   3   9   0        7.34        9.74      1.78 o 
   4   9   0       12.38       12.75      2.50 o 
   5   9   0        7.55        5.21      2.68 o 
   6   9   0        2.31        3.36      2.69 o 
  -8  10   0        9.91        6.63      2.07 o 
  -7  10   0        1.04        1.35      1.95 o 
  -6  10   0        2.21        4.11      2.96 o 
  -5  10   0        0.62        0.11      2.37 o 
  -4  10   0        9.00        9.78      2.65 o 
  -3  10   0       41.59       46.48      2.21 o 
  -2  10   0       43.23       43.46      2.28 o 
  -1  10   0        1.79        3.62      1.66 o 
   0  10   0       70.79       74.18      4.03 o 
   1  10   0       14.67       17.81      3.05 o 
   2  10   0        0.95        2.65      1.88 o 
   3  10   0        0.04        0.25      2.13 o 
   4  10   0       30.01       39.18      3.80 o 
   5  10   0        1.24        1.18      2.37 o 
  -7  11   0        5.24        7.39      2.30 o 
  -6  11   0        9.29       13.85      3.48 o 
  -5  11   0        9.04       10.21      2.70 o 
  -4  11   0       34.20       34.57      3.39 o 
  -3  11   0       39.41       38.74      3.78 o 
  -2  11   0        0.15        0.00      1.61 o 
  -1  11   0        0.07        0.00      1.78 o 
   0  11   0       10.42        9.91      2.01 o 
   1  11   0       16.18       18.47      2.13 o 
   2  11   0        0.03        1.10      2.61 o 
   3  11   0        7.75        7.51      3.01 o 
  -5  12   0        5.30        5.07      2.54 o 
  -4  12   0       22.08       20.86      3.07 o 
  -3  12   0       10.36       10.89      3.14 o 
  -2  12   0        1.80        1.42      1.67 o 
  -1  12   0        2.11        1.00      1.90 o 
   0  12   0        1.50        0.00      2.46 o 
   1  12   0        3.98        6.53      3.04 o 
  -2 -12   1        0.81        4.51      2.76 o 
  -1 -12   1       17.16       17.02      3.34 o 
   0 -12   1        1.61        1.10      2.26 o 
   1 -12   1        0.17        0.54      2.13 o 
   2 -12   1        2.84        2.79      2.34 o 
   3 -12   1       11.44       11.28      3.19 o 
   4 -12   1        3.60        3.30      2.63 o 
   5 -12   1        2.97        4.69      2.78 o 
  -4 -11   1        9.23       11.97      3.34 o 
  -3 -11   1        0.30        0.93      2.76 o 
  -2 -11   1       36.46       42.82      3.86 o 
  -1 -11   1       16.53       11.64      2.95 o 
   0 -11   1        0.45        1.39      2.17 o 
   1 -11   1       31.38       32.57      3.01 o 
   2 -11   1       34.89       33.99      3.05 o 
   3 -11   1       79.94       85.29      4.39 o 
   4 -11   1        0.01        2.12      2.76 o 
   5 -11   1        0.00        2.87      2.94 o 
   6 -11   1        0.37        0.73      2.79 o 
   7 -11   1       14.07       13.97      2.38 o 
  -5 -10   1        9.02        8.06      2.78 o 
  -4 -10   1        9.04        7.66      2.65 o 
  -3 -10   1        0.50        1.03      2.57 o 
  -2 -10   1        3.81        4.47      2.31 o 
  -1 -10   1        1.58        4.31      1.53 o 
   0 -10   1       33.81       32.46      1.97 o 
   1 -10   1       88.99       88.09      2.73 o 
   2 -10   1       49.68       50.95      2.27 o 
   3 -10   1       25.19       26.09      1.87 o 
   4 -10   1       13.66       11.98      2.70 o 
   5 -10   1       16.16       15.59      2.90 o 
   6 -10   1        0.38        0.82      2.50 o 
   7 -10   1        0.61        0.30      1.82 o 
   8 -10   1       48.47       51.02      2.82 o 
  -6  -9   1       16.48       22.83      3.45 o 
  -5  -9   1        1.45        2.29      2.17 o 
  -4  -9   1        0.72        1.16      2.42 o 
  -3  -9   1        3.42        4.39      2.39 o 
  -2  -9   1       17.80       19.07      2.68 o 
  -1  -9   1       49.86       51.46      2.17 o 
   0  -9   1        2.93        4.17      1.59 o 
   1  -9   1       93.46       89.80      2.61 o 
   2  -9   1        1.06        1.35      1.46 o 
   3  -9   1        2.77        2.83      1.37 o 
   4  -9   1        0.25        0.02      1.28 o 
   5  -9   1        5.46        5.39      2.70 o 
   6  -9   1        0.00        0.00      1.76 o 
   7  -9   1        4.72        3.59      1.85 o 
   8  -9   1       10.23       15.05      2.12 o 
   9  -9   1        9.36       14.21      3.42 o 
  -7  -8   1        5.48        5.72      2.08 o 
  -6  -8   1        2.27        2.56      1.58 o 
  -5  -8   1       11.51       10.97      1.70 o 
  -4  -8   1        1.64        1.75      1.40 o 
  -3  -8   1        5.84        3.11      1.29 o 
  -2  -8   1       26.27       19.72      3.05 o 
  -1  -8   1       10.56       11.56      1.51 o 
   0  -8   1       84.41       79.56      2.49 o 
   1  -8   1       65.76       63.91      2.14 o 
   2  -8   1        1.33        1.51      1.34 o 
   3  -8   1        2.18        2.04      1.25 o 
   4  -8   1        2.38        1.82      1.14 o 
   5  -8   1        0.14        0.59      2.36 o 
   6  -8   1       30.24       32.99      2.18 o 
   7  -8   1       17.82       17.08      2.04 o 
   8  -8   1        3.05        3.46      1.79 o 
   9  -8   1       11.56       14.31      3.14 o 
  10  -8   1        0.03        0.86      2.89 o 
  -8  -7   1       20.89       23.94      3.65 o 
  -7  -7   1       13.66       17.62      1.94 o 
  -6  -7   1        0.45        0.38      1.51 o 
  -5  -7   1        0.21        0.47      1.40 o 
  -4  -7   1        3.54        1.73      1.35 o 
  -3  -7   1        9.32        8.61      1.34 o 
  -2  -7   1       39.89       37.01      1.17 o 
  -1  -7   1       40.57       40.15      1.20 o 
   0  -7   1        7.80        7.91      1.37 o 
   1  -7   1        1.58        2.26      1.28 o 
   2  -7   1        2.59        1.81      1.28 o 
   3  -7   1       45.35       44.22      2.55 o 
   4  -7   1       38.05       38.38      1.60 o 
   5  -7   1        3.85        6.77      2.48 o 
   6  -7   1        0.17        0.52      1.64 o 
   7  -7   1       68.05       68.05      4.17 o 
   8  -7   1        5.33        5.14      1.62 o 
   9  -7   1        0.46        1.53      1.53 o 
  10  -7   1        2.64        2.38      2.78 o 
  -9  -6   1        3.85        5.74      2.94 o 
  -8  -6   1        6.98        8.04      3.13 o 
  -7  -6   1        4.26        5.47      1.63 o 
  -6  -6   1        4.95        5.11      1.57 o 
  -5  -6   1       76.73       78.67      2.44 o 
  -4  -6   1       13.58        7.56      1.51 o 
  -3  -6   1       15.33       13.26      1.25 o 
  -2  -6   1        0.10        0.32      0.78 o 
  -1  -6   1       71.15       63.14      1.25 o 
   0  -6   1       20.81       20.16      1.21 o 
   1  -6   1        0.74        0.00      1.09 o 
   2  -6   1       11.90       11.52      1.19 o 
   3  -6   1        3.61        4.12      1.02 o 
   4  -6   1       10.80       10.09      1.00 o 
   5  -6   1       12.64       10.56      1.82 o 
   6  -6   1        0.20        0.00      1.58 o 
   7  -6   1        0.25        1.16      1.52 o 
   8  -6   1       13.36       15.55      2.37 o 
   9  -6   1        0.88        1.27      1.53 o 
  10  -6   1        0.02        1.11      2.71 o 
  11  -6   1        0.64        2.81      2.50 o 
 -10  -5   1        5.55        4.32      3.57 o 
  -9  -5   1        1.27        4.03      2.88 o 
  -8  -5   1       15.16       12.69      2.80 o 
  -7  -5   1       66.24       62.73      6.25 o 
  -6  -5   1       84.57       91.24      3.19 o 
  -5  -5   1       78.95       69.43      2.33 o 
  -4  -5   1        4.69        2.87      1.38 o 
  -3  -5   1       24.72       26.53      1.26 o 
  -2  -5   1      683.41      766.56      3.85 o 
  -1  -5   1       46.51       49.24      1.99 o 
   0  -5   1       27.02       33.77      1.25 o 
   1  -5   1      203.89      219.81      2.44 o 
   2  -5   1     1249.97     1260.61     12.33 o 
   3  -5   1      502.54      529.92      6.35 o 
   4  -5   1      211.26      232.84      5.36 o 
   5  -5   1       15.10       15.43      1.12 o 
   6  -5   1      130.79      131.41      2.14 o 
   7  -5   1       45.23       44.06      2.03 o 
   8  -5   1       11.71       13.25      1.27 o 
   9  -5   1        5.92        6.51      1.26 o 
  10  -5   1       14.67       15.44      2.96 o 
  11  -5   1        1.36        4.07      2.93 o 
 -10  -4   1        0.75        1.49      2.84 o 
  -9  -4   1        0.24        0.73      2.61 o 
  -8  -4   1        4.61        2.52      2.47 o 
  -7  -4   1       21.55       18.38      2.76 o 
  -6  -4   1       12.28        9.59      1.72 o 
  -5  -4   1       30.53       27.96      1.26 o 
  -4  -4   1       45.74       47.21      1.21 o 
  -3  -4   1       51.86       57.50      1.22 o 
  -2  -4   1      875.93      945.14      6.67 o 
  -1  -4   1     1948.13     2065.95      9.26 o 
   0  -4   1      181.27      189.30      2.00 o 
   1  -4   1       34.04       35.36      1.09 o 
   2  -4   1     1005.83     1038.95      2.74 o 
   3  -4   1        1.04        4.78      1.16 o 
   4  -4   1     2337.93     2395.51      6.04 o 
   5  -4   1       37.06       40.39      2.14 o 
   6  -4   1      192.92      197.09      2.81 o 
   7  -4   1      238.52      234.37      4.23 o 
   8  -4   1       91.34       94.08      2.41 o 
   9  -4   1       14.45       12.44      1.52 o 
  10  -4   1        8.39        8.48      1.78 o 
  11  -4   1        1.03        0.64      1.78 o 
 -11  -3   1        5.97        1.68      3.57 o 
 -10  -3   1        2.08        4.36      3.33 o 
  -9  -3   1        0.56        0.92      2.86 o 
  -8  -3   1       98.66       97.50      4.38 o 
  -7  -3   1        4.71        2.84      1.50 o 
  -6  -3   1      105.94      103.28      2.49 o 
  -5  -3   1      145.23      149.17      2.47 o 
  -4  -3   1      242.68      270.65      3.24 o 
  -3  -3   1      209.99      237.57      3.23 o 
  -2  -3   1     1066.23     1155.09      3.07 o 
  -1  -3   1      327.04      307.50      2.28 o 
   0  -3   1      987.41      943.07      8.16 o 
   1  -3   1      643.25      654.39      3.40 o 
   2  -3   1     2510.86     2643.43     35.28 o 
   3  -3   1       82.45       72.04      1.89 o 
   4  -3   1      760.71      790.88      4.31 o 
   5  -3   1       48.94       52.33      1.43 o 
   6  -3   1        1.01        0.60      1.15 o 
   7  -3   1       35.25       28.19      1.72 o 
   8  -3   1       11.65       10.53      1.47 o 
   9  -3   1       41.23       37.81      1.91 o 
  10  -3   1        0.73        0.00      2.63 o 
  11  -3   1        1.11        1.54      2.67 o 
 -11  -2   1        0.14        0.00      3.12 o 
 -10  -2   1        1.76        3.18      3.07 o 
  -9  -2   1        4.61        4.13      2.86 o 
  -8  -2   1        1.64        0.81      1.56 o 
  -7  -2   1       32.74       30.61      1.87 o 
  -6  -2   1        6.72        6.90      1.02 o 
  -5  -2   1       14.46       15.75      0.99 o 
  -4  -2   1      254.93      253.58      2.11 o 
  -3  -2   1     1221.76     1353.43      6.37 o 
  -2  -2   1      695.81      715.86      3.38 o 
  -1  -2   1      103.91      103.41      0.70 o 
   0  -2   1       32.08       25.14      0.66 o 
   1  -2   1     4246.56     4284.54     37.56 o 
   2  -2   1     7039.34     6742.55    115.41 o 
   3  -2   1      662.90      655.53      7.45 o 
   4  -2   1        2.88        3.45      0.74 o 
   5  -2   1      138.69      152.62      2.16 o 
   6  -2   1       56.84       61.14      4.01 o 
   7  -2   1      150.42      148.07      2.70 o 
   8  -2   1       35.71       28.78      2.83 o 
   9  -2   1        0.30        0.00      2.62 o 
  10  -2   1        5.71        3.89      2.72 o 
  11  -2   1        0.11        0.36      3.27 o 
 -11  -1   1        2.93        2.75      3.35 o 
 -10  -1   1       60.65       68.93      4.23 o 
  -9  -1   1        5.62        6.53      1.73 o 
  -8  -1   1       19.76       23.89      1.97 o 
  -7  -1   1        9.30        9.23      1.45 o 
  -6  -1   1       66.49       68.40      2.00 o 
  -5  -1   1        3.24        6.55      0.88 o 
  -4  -1   1       90.96       98.33      1.56 o 
  -3  -1   1       50.05       47.50      1.10 o 
  -2  -1   1      746.53      759.69      2.80 o 
  -1  -1   1      709.56      740.62      7.21 o 
   1  -1   1       48.30       40.59      0.65 o 
   2  -1   1     7138.56     6853.70     46.66 o 
   3  -1   1        1.54        2.50      0.74 o 
   4  -1   1       29.04       29.27      0.99 o 
   5  -1   1        1.38        4.04      1.00 o 
   6  -1   1      132.76      153.69      3.98 o 
   7  -1   1       45.15       39.80      2.98 o 
   8  -1   1       38.17       37.22      3.10 o 
   9  -1   1        6.52        4.29      2.80 o 
  10  -1   1       15.91       16.04      3.23 o 
  11  -1   1       14.05       15.07      3.85 o 
 -11   0   1        3.69        4.21      3.22 o 
 -10   0   1        3.35        2.46      2.63 o 
  -9   0   1        0.65        0.17      1.67 o 
  -8   0   1      102.49       93.51      2.74 o 
  -7   0   1       22.87       22.06      1.33 o 
  -6   0   1        6.80        6.05      0.81 o 
  -5   0   1       20.46       27.53      1.02 o 
  -4   0   1      200.16      237.71      5.44 o 
  -3   0   1        4.44        5.93      1.11 o 
  -2   0   1      410.55      406.77     13.24 o 
   1   0   1      270.28      171.35     61.72 o 
   2   0   1     1833.23     1824.22     22.66 o 
   3   0   1      708.80      708.42      3.08 o 
   4   0   1      594.04      656.70      7.56 o 
   5   0   1       43.56       47.97      2.50 o 
   6   0   1       27.85       27.04      2.67 o 
   7   0   1        2.62        2.77      2.43 o 
   8   0   1      114.31      105.31      4.24 o 
   9   0   1       18.04       14.79      3.09 o 
  10   0   1        5.06        0.00      3.52 o 
  11   0   1       28.66       30.50      3.98 o 
 -11   1   1        7.04       10.05      2.94 o 
 -10   1   1        6.37        7.90      1.94 o 
  -9   1   1       49.62       48.61      2.45 o 
  -8   1   1      129.66      110.82      2.85 o 
  -7   1   1       32.52       25.64      1.88 o 
  -6   1   1       57.66       68.41      1.21 o 
  -5   1   1      163.91      184.00      2.13 o 
  -4   1   1     2120.35     2237.58      7.63 o 
  -3   1   1      291.28      322.34      2.03 o 
  -2   1   1      416.88      408.33      2.28 o 
  -1   1   1     3105.40     2965.92     19.77 o 
   0   1   1        8.43        6.15      1.49 o 
   1   1   1      857.34      858.53      7.09 o 
   2   1   1      379.55      351.94      5.68 o 
   3   1   1       63.63       70.53      1.06 o 
   4   1   1      484.73      498.25      2.81 o 
   5   1   1       54.14       54.44      2.74 o 
   6   1   1        3.67        2.87      2.45 o 
   7   1   1        5.00        5.41      2.52 o 
   8   1   1       19.26       17.38      2.92 o 
   9   1   1        1.76        2.55      2.90 o 
  10   1   1        0.96        0.90      3.60 o 
  11   1   1        0.18        0.00      3.18 o 
 -11   2   1        3.08        1.60      2.54 o 
 -10   2   1        6.99        6.55      1.96 o 
  -9   2   1       30.74       29.61      1.63 o 
  -8   2   1        9.23        6.52      1.21 o 
  -7   2   1        7.78        6.42      0.88 o 
  -6   2   1        1.71        2.99      0.75 o 
  -5   2   1        0.21        0.00      0.60 o 
  -4   2   1       19.87       23.44      0.84 o 
  -3   2   1       52.10       60.81      1.31 o 
  -2   2   1      281.54      277.51      2.14 o 
  -1   2   1     1489.34     1538.27      6.09 o 
   0   2   1      133.54      141.61      0.87 o 
   1   2   1      163.10      180.25      1.77 o 
   2   2   1       80.73       95.55      1.22 o 
   3   2   1       94.62       95.02      1.38 o 
   4   2   1      113.64      118.38      1.85 o 
   5   2   1        1.07        1.34      0.93 o 
   6   2   1       10.83       16.09      2.79 o 
   7   2   1        0.62        1.40      2.43 o 
   8   2   1        1.63        3.54      2.80 o 
   9   2   1        1.04        0.14      3.05 o 
  10   2   1        8.72        8.64      3.36 o 
  11   2   1        2.82        0.00      3.99 o 
 -11   3   1        0.48        1.70      2.80 o 
 -10   3   1       26.83       25.38      1.67 o 
  -9   3   1        0.18        0.87      1.24 o 
  -8   3   1        0.34        0.64      1.13 o 
  -7   3   1       72.95       81.99      1.49 o 
  -6   3   1        0.52        0.66      0.79 o 
  -5   3   1       26.24       26.17      0.88 o 
  -4   3   1      118.26      111.34      1.69 o 
  -3   3   1       14.89       14.53      0.99 o 
  -2   3   1       60.44       64.81      1.01 o 
  -1   3   1       63.90       53.10      0.87 o 
   0   3   1        6.56        5.39      0.36 o 
   1   3   1       83.95       81.14      1.38 o 
   2   3   1       63.12       55.08      1.14 o 
   3   3   1       52.06       55.99      1.26 o 
   4   3   1       20.05       22.94      1.16 o 
   5   3   1       14.15       12.35      1.21 o 
   6   3   1        7.28        7.03      1.54 o 
   7   3   1        2.24        2.34      2.52 o 
   8   3   1        4.33        4.92      2.94 o 
   9   3   1        0.66        0.23      3.37 o 
  10   3   1        0.00        0.00      3.23 o 
 -10   4   1        0.07        1.14      1.37 o 
  -9   4   1        1.33        2.29      1.26 o 
  -8   4   1        0.32        0.19      1.13 o 
  -7   4   1       86.63       85.37      1.83 o 
  -6   4   1       30.44       31.34      1.10 o 
  -5   4   1       25.04       23.42      0.73 o 
  -4   4   1       17.50       19.72      0.69 o 
  -3   4   1       86.24       86.45      0.87 o 
  -2   4   1      145.91      135.95      1.46 o 
  -1   4   1       30.83       37.64      1.27 o 
   0   4   1       16.57       16.35      0.45 o 
   1   4   1      311.76      298.95      2.17 o 
   2   4   1       94.68       96.37      1.84 o 
   3   4   1      109.25      102.10      2.44 o 
   4   4   1       14.67       10.32      1.18 o 
   5   4   1      276.01      258.61      2.94 o 
   6   4   1      139.64      140.11      3.03 o 
   7   4   1       31.03       30.98      5.54 o 
   8   4   1       15.33       15.22      3.14 o 
   9   4   1        1.39        1.65      3.13 o 
  10   4   1        3.27        2.16      3.60 o 
 -11   5   1        0.03        2.09      2.62 o 
 -10   5   1        1.00        2.61      1.84 o 
  -9   5   1        6.35        5.99      1.81 o 
  -8   5   1       49.03       51.08      2.29 o 
  -7   5   1      145.33      147.58      2.37 o 
  -6   5   1      206.11      214.06      3.18 o 
  -5   5   1       66.10       64.92      1.08 o 
  -4   5   1       84.10       79.70      0.99 o 
  -3   5   1      278.57      285.05      2.34 o 
  -2   5   1      635.70      669.57      3.22 o 
  -1   5   1        7.66        7.41      0.55 o 
   0   5   1        0.06        0.33      0.68 o 
   1   5   1      207.60      201.51      2.75 o 
   2   5   1        0.80        0.44      1.22 o 
   3   5   1      357.06      338.22      3.10 o 
   4   5   1       27.49       25.57      1.63 o 
   5   5   1       40.33       38.16      1.61 o 
   6   5   1        0.16        0.75      1.47 o 
   7   5   1        2.47        4.33      1.85 o 
   8   5   1        1.77        2.03      2.88 o 
   9   5   1        2.01        0.21      3.19 o 
 -11   6   1        8.14        8.34      2.82 o 
 -10   6   1        9.89       11.43      2.68 o 
  -9   6   1        5.63        4.63      1.74 o 
  -8   6   1       17.81       16.59      2.00 o 
  -7   6   1       12.34       11.28      1.35 o 
  -6   6   1        2.00        2.66      1.20 o 
  -5   6   1       28.94       28.85      1.24 o 
  -4   6   1      210.38      196.83      2.24 o 
  -3   6   1        9.13        5.26      0.88 o 
  -2   6   1      231.13      228.83      2.45 o 
  -1   6   1      117.29      117.20      1.24 o 
   0   6   1       43.60       41.01      1.33 o 
   1   6   1      178.18      181.95      3.76 o 
   2   6   1       90.52       93.77      4.02 o 
   3   6   1       54.04       43.68      1.61 o 
   4   6   1       15.14       14.01      1.36 o 
   5   6   1        1.46        0.79      1.25 o 
   6   6   1       40.91       43.77      4.36 o 
   7   6   1        3.98        3.28      1.66 o 
   8   6   1       13.13       13.13      3.63 o 
 -10   7   1        0.64        1.10      2.77 o 
  -9   7   1        4.20        5.05      2.64 o 
  -8   7   1       10.21        9.88      1.80 o 
  -7   7   1       18.00       21.14      1.49 o 
  -6   7   1       12.65       10.81      1.66 o 
  -5   7   1        8.22        7.81      0.98 o 
  -4   7   1       60.70       57.23      1.48 o 
  -3   7   1        0.57        0.77      0.84 o 
  -2   7   1        6.24        5.95      1.52 o 
  -1   7   1       13.28       12.98      1.64 o 
   0   7   1      198.74      201.23      3.29 o 
   1   7   1      355.92      366.31      4.27 o 
   2   7   1        0.28        0.59      1.54 o 
   3   7   1        8.86        7.89      1.19 o 
   4   7   1       10.87        8.75      1.28 o 
   5   7   1       40.61       48.45      2.61 o 
   6   7   1        1.50        1.24      1.70 o 
   7   7   1       19.10       19.27      2.16 o 
   8   7   1        2.30        1.35      1.95 o 
 -10   8   1        1.39        1.45      2.60 o 
  -9   8   1        0.44        1.62      2.49 o 
  -8   8   1        0.30        0.00      2.77 o 
  -7   8   1        4.09        5.27      1.34 o 
  -6   8   1       44.99       43.93      2.09 o 
  -5   8   1        0.21        0.00      2.28 o 
  -4   8   1        2.01        1.73      1.30 o 
  -3   8   1       18.22       17.34      1.69 o 
  -2   8   1        7.63        6.55      1.59 o 
  -1   8   1       48.32       50.48      2.19 o 
   0   8   1       67.05       64.68      2.34 o 
   1   8   1      156.11      148.49      3.28 o 
   2   8   1       15.61       13.67      2.64 o 
   3   8   1        0.43        1.78      1.63 o 
   4   8   1        1.52        1.24      1.54 o 
   5   8   1       23.81       31.49      2.40 o 
   6   8   1        0.01        0.00      2.42 o 
   7   8   1       12.91       18.03      3.05 o 
  -9   9   1        1.78        1.06      3.06 o 
  -8   9   1        0.64        1.14      2.86 o 
  -7   9   1        0.85        1.35      1.78 o 
  -6   9   1       40.40       40.01      3.62 o 
  -5   9   1       17.52       18.94      2.85 o 
  -4   9   1        0.69        1.80      1.40 o 
  -3   9   1        7.67        6.78      1.59 o 
  -2   9   1      170.71      172.31      5.43 o 
  -1   9   1        0.11        1.04      1.71 o 
   0   9   1        5.89        3.62      1.62 o 
   1   9   1        7.25        6.01      2.35 o 
   2   9   1        3.62        4.57      1.81 o 
   3   9   1        0.56        1.30      1.66 o 
   4   9   1        2.59        4.12      1.79 o 
   5   9   1        1.71        1.50      2.55 o 
   6   9   1        2.93        3.07      2.67 o 
  -8  10   1        3.76        4.75      2.63 o 
  -7  10   1        0.03        1.28      2.09 o 
  -6  10   1        3.90        5.10      2.91 o 
  -5  10   1        5.84        4.56      2.77 o 
  -4  10   1        0.94        1.73      2.34 o 
  -3  10   1        0.01        1.32      1.67 o 
  -2  10   1       45.40       45.88      2.34 o 
  -1  10   1       60.11       56.79      2.56 o 
   0  10   1        8.88        8.22      1.72 o 
   1  10   1        0.63        1.44      2.28 o 
   2  10   1        0.46        0.26      1.79 o 
   3  10   1       26.83       28.49      2.36 o 
   4  10   1        0.87        0.55      2.63 o 
  -6  11   1        0.06        0.52      2.55 o 
  -5  11   1        1.87        2.59      3.08 o 
  -4  11   1        5.41        4.81      3.07 o 
  -3  11   1        0.19        0.83      1.61 o 
  -2  11   1        0.12        0.47      1.86 o 
  -1  11   1        7.31        6.89      1.85 o 
   0  11   1        6.74        6.51      1.87 o 
   1  11   1        7.29        7.55      1.98 o 
   2  11   1        5.64        5.36      2.06 o 
  -3  12   1        2.99        1.41      2.96 o 
  -2  12   1        1.43        2.03      1.85 o 
  -1  12   1        2.15        1.66      2.01 o 
  -2 -12   2        5.90        8.53      3.05 o 
  -1 -12   2        4.25        5.10      2.41 o 
   0 -12   2        0.60        2.08      2.78 o 
   1 -12   2       15.31       16.16      2.47 o 
   2 -12   2        0.04        0.00      2.28 o 
   3 -12   2       10.81       11.54      3.04 o 
   4 -12   2       15.08       14.13      3.09 o 
   5 -12   2        4.63        5.77      2.95 o 
   6 -12   2        0.25        0.00      2.31 o 
  -4 -11   2        7.15        8.99      2.83 o 
  -3 -11   2        0.05        3.17      2.46 o 
  -2 -11   2        1.84        3.76      2.43 o 
  -1 -11   2        0.17        0.00      2.28 o 
   0 -11   2        8.57        9.16      2.27 o 
   1 -11   2        1.64        1.67      1.98 o 
   2 -11   2        2.84        2.19      2.48 o 
   3 -11   2        0.02        0.52      2.21 o 
   4 -11   2        0.50        0.58      2.41 o 
   5 -11   2        0.67        1.11      2.58 o 
   6 -11   2        0.99        0.41      1.95 o 
   7 -11   2        1.69        2.30      2.22 o 
  -6 -10   2        1.21        0.54      2.57 o 
  -5 -10   2       28.34       34.29      3.59 o 
  -4 -10   2       13.02       12.93      3.18 o 
  -3 -10   2        0.71        1.12      2.40 o 
  -2 -10   2        0.57        1.29      2.09 o 
  -1 -10   2        4.70        6.30      1.50 o 
   0 -10   2        7.44        9.39      2.14 o 
   1 -10   2        0.77        1.99      2.18 o 
   2 -10   2        1.59        1.95      2.00 o 
   3 -10   2        0.36        1.28      2.21 o 
   4 -10   2       11.55       13.28      2.75 o 
   5 -10   2       23.77       26.29      3.25 o 
   6 -10   2        2.28        1.59      1.87 o 
   7 -10   2       12.23       13.27      2.13 o 
   8 -10   2        9.75       13.13      2.24 o 
  -7  -9   2       10.28       14.33      3.08 o 
  -6  -9   2        0.13        0.00      2.20 o 
  -5  -9   2        4.33        6.91      2.53 o 
  -4  -9   2       17.55       18.34      2.92 o 
  -3  -9   2       17.50       16.70      2.72 o 
  -2  -9   2       35.02       29.99      1.72 o 
  -1  -9   2       12.10       11.77      1.48 o 
   0  -9   2      294.41      310.48      5.50 o 
   1  -9   2      271.23      269.59      5.35 o 
   2  -9   2       39.46       38.28      2.76 o 
   3  -9   2        8.13        8.78      2.23 o 
   4  -9   2        0.30        0.65      2.31 o 
   5  -9   2        0.00        0.72      2.53 o 
   6  -9   2       16.10       15.69      3.08 o 
   7  -9   2        4.23        4.25      1.77 o 
   8  -9   2        0.16        1.25      1.98 o 
   9  -9   2        2.39        2.44      1.91 o 
  -8  -8   2        0.06        1.06      3.05 o 
  -7  -8   2       47.31       61.92      2.84 o 
  -6  -8   2        1.40        1.84      1.61 o 
  -5  -8   2        0.62        0.90      1.41 o 
  -4  -8   2       29.94       24.15      1.78 o 
  -3  -8   2       21.28       18.89      1.52 o 
  -2  -8   2       17.25       16.69      1.07 o 
  -1  -8   2       47.86       49.06      1.88 o 
   0  -8   2       39.05       39.10      2.40 o 
   1  -8   2       50.07       44.70      2.64 o 
   2  -8   2       38.47       32.75      2.60 o 
   3  -8   2       31.27       30.77      2.76 o 
   4  -8   2       11.09        9.87      2.35 o 
   5  -8   2       83.38       76.92      2.96 o 
   6  -8   2       24.47       19.76      1.99 o 
   7  -8   2        1.83        0.95      1.66 o 
   8  -8   2       23.09       21.17      2.19 o 
   9  -8   2        4.24        3.77      1.86 o 
  10  -8   2        5.05        9.03      3.22 o 
  -9  -7   2        0.95        0.13      3.11 o 
  -8  -7   2        3.38        5.08      2.79 o 
  -7  -7   2       20.64       24.40      2.17 o 
  -6  -7   2        0.56        1.04      1.59 o 
  -5  -7   2        4.41        5.87      1.55 o 
  -4  -7   2        5.55        4.78      1.40 o 
  -3  -7   2        4.81        1.43      1.30 o 
  -2  -7   2       21.81       21.40      1.37 o 
  -1  -7   2        4.17        3.01      1.49 o 
   0  -7   2      102.64      100.43      2.97 o 
   1  -7   2      102.06      120.14      3.34 o 
   2  -7   2       58.74       55.70      2.74 o 
   3  -7   2        1.34        1.14      2.17 o 
   4  -7   2        6.80        8.05      2.39 o 
   5  -7   2       13.13       13.10      1.87 o 
   6  -7   2       93.56       89.27      2.70 o 
   7  -7   2       11.56       10.54      1.77 o 
   8  -7   2       45.04       46.72      2.29 o 
   9  -7   2       16.47       19.60      2.01 o 
  10  -7   2        0.38        1.10      2.82 o 
  -9  -6   2        1.22        1.88      3.02 o 
  -8  -6   2        3.08        3.49      2.69 o 
  -7  -6   2        1.70        1.25      1.57 o 
  -6  -6   2       75.04       65.53      2.48 o 
  -5  -6   2        5.07        7.55      1.56 o 
  -4  -6   2       13.43        9.27      1.55 o 
  -3  -6   2       41.72       38.69      2.69 o 
  -2  -6   2        5.40        3.04      0.96 o 
  -1  -6   2       36.55       43.88      1.85 o 
   0  -6   2        4.85        4.23      0.49 o 
   1  -6   2      316.07      329.98      4.57 o 
   2  -6   2      143.16      135.59      3.36 o 
   3  -6   2      305.45      324.68      2.35 o 
   4  -6   2       98.35      110.94      4.01 o 
   5  -6   2      226.58      228.18      2.53 o 
   6  -6   2      552.01      539.66      3.96 o 
   7  -6   2        0.33        1.05      1.57 o 
   8  -6   2        2.04        5.38      1.56 o 
   9  -6   2        0.08        1.03      1.56 o 
  10  -6   2       10.58       12.84      2.69 o 
  11  -6   2        6.03        5.82      2.79 o 
 -10  -5   2        2.41        4.88      3.21 o 
  -9  -5   2        4.79        5.52      2.75 o 
  -8  -5   2        4.93        7.57      2.79 o 
  -7  -5   2        3.01        1.09      2.63 o 
  -6  -5   2       88.07       76.88      1.81 o 
  -5  -5   2       19.64       15.88      1.29 o 
  -4  -5   2       19.23       21.06      0.99 o 
  -3  -5   2      106.47      104.27      2.52 o 
  -2  -5   2        5.61        5.40      0.43 o 
  -1  -5   2      571.92      642.01      2.04 o 
   0  -5   2      170.27      173.80      2.14 o 
   1  -5   2      224.47      244.13      3.60 o 
   2  -5   2      244.85      288.83      2.10 o 
   3  -5   2       44.68       43.11      1.26 o 
   4  -5   2        3.25        3.79      1.15 o 
   5  -5   2       37.70       40.13      1.65 o 
   6  -5   2      702.54      686.66      5.19 o 
   7  -5   2        2.26        2.66      1.37 o 
   8  -5   2       10.06       10.92      1.56 o 
   9  -5   2        6.39        7.20      1.63 o 
  10  -5   2        3.42        4.10      1.82 o 
  11  -5   2       25.49       28.16      3.12 o 
 -10  -4   2        3.36        7.56      3.47 o 
  -9  -4   2        5.18        7.44      2.74 o 
  -8  -4   2       48.78       49.18      2.23 o 
  -7  -4   2       50.37       50.29      2.09 o 
  -6  -4   2      659.73      651.26      5.87 o 
  -5  -4   2      102.19      102.93      2.15 o 
  -4  -4   2       48.78       55.02      1.27 o 
  -3  -4   2       76.13       77.82      1.26 o 
  -2  -4   2      258.46      275.87      1.51 o 
  -1  -4   2      103.27      114.38      1.43 o 
   0  -4   2      167.30      156.80      1.77 o 
   1  -4   2       50.90       53.37      1.17 o 
   2  -4   2      174.26      188.51      2.06 o 
   3  -4   2     1228.08     1341.80      7.38 o 
   4  -4   2     1039.58     1045.53      5.22 o 
   5  -4   2       85.46       85.20      2.17 o 
   6  -4   2      802.58      788.67     10.81 o 
   7  -4   2      279.44      274.81      4.12 o 
   8  -4   2        0.64        0.00      1.36 o 
   9  -4   2        3.43        2.68      1.46 o 
  10  -4   2        1.10        2.41      2.87 o 
  11  -4   2        5.90        7.79      3.03 o 
 -11  -3   2        0.10        0.81      3.53 o 
 -10  -3   2        1.29        1.28      2.67 o 
  -9  -3   2       24.32       22.36      2.03 o 
  -8  -3   2        0.03        0.00      1.53 o 
  -7  -3   2       61.66       63.72      1.73 o 
  -6  -3   2       49.96       51.64      1.75 o 
  -5  -3   2      469.10      491.06     10.34 o 
  -4  -3   2      162.63      170.22      2.86 o 
  -3  -3   2       37.36       55.18      1.91 o 
  -2  -3   2      374.58      404.67      2.19 o 
  -1  -3   2      709.46      698.87      2.41 o 
   0  -3   2      706.21      742.08      5.31 o 
   1  -3   2       40.41       53.25      0.93 o 
   2  -3   2        8.69        8.58      0.51 o 
   3  -3   2     1500.56     1606.16     12.13 o 
   4  -3   2      376.28      361.73      4.82 o 
   5  -3   2        0.16        0.00      1.10 o 
   6  -3   2       10.89        9.41      1.43 o 
   7  -3   2        0.21        0.00      1.50 o 
   8  -3   2        9.06        6.01      1.45 o 
   9  -3   2       13.17       12.18      2.67 o 
  10  -3   2        0.64        0.79      2.78 o 
  11  -3   2        4.78        5.73      3.05 o 
 -11  -2   2        1.09        0.22      3.30 o 
 -10  -2   2        7.57        7.98      1.86 o 
  -9  -2   2        0.00        0.00      1.72 o 
  -8  -2   2       34.89       33.05      1.47 o 
  -7  -2   2        7.42        6.60      1.07 o 
  -6  -2   2       92.96       95.58      2.07 o 
  -5  -2   2      129.12      123.65      2.06 o 
  -4  -2   2      162.99      163.25      2.08 o 
  -3  -2   2      355.74      366.55      2.48 o 
  -2  -2   2      502.69      491.38      5.34 o 
  -1  -2   2       71.84       70.86      2.09 o 
   0  -2   2       44.60       49.54      0.90 o 
   1  -2   2      756.83      925.55     41.81 o 
   2  -2   2      123.77      121.63      2.86 o 
   3  -2   2      165.35      186.04      2.08 o 
   4  -2   2       79.82       73.15      5.18 o 
   5  -2   2        4.55        2.34      1.17 o 
   6  -2   2       41.90       37.50      2.70 o 
   7  -2   2       65.25       67.12      2.22 o 
   8  -2   2       29.77       29.55      3.09 o 
   9  -2   2        6.24        2.49      2.66 o 
  10  -2   2        1.36        0.00      3.01 o 
  11  -2   2        1.72        0.00      3.56 o 
 -11  -1   2        0.01        1.29      3.03 o 
 -10  -1   2        0.01        0.91      1.77 o 
  -9  -1   2        2.03        0.93      1.60 o 
  -8  -1   2        4.31        4.39      1.61 o 
  -7  -1   2        1.23        1.47      0.97 o 
  -6  -1   2        2.36        3.57      0.98 o 
  -5  -1   2        0.36        0.42      0.81 o 
  -4  -1   2      209.20      230.79      3.52 o 
  -3  -1   2        4.74        3.21      0.45 o 
  -2  -1   2      371.29      388.61      3.33 o 
  -1  -1   2       20.77       31.34      1.14 o 
   0  -1   2      749.68      684.83      8.79 o 
   1  -1   2     1439.35     1539.09     40.80 o 
   2  -1   2     1713.64     1729.55     12.27 o 
   3  -1   2       73.36       69.54      1.51 o 
   4  -1   2        0.16        0.60      0.57 o 
   5  -1   2      239.88      239.26      2.97 o 
   6  -1   2        0.40        0.00      2.45 o 
   7  -1   2        0.81        0.00      2.77 o 
   8  -1   2        0.00        0.00      2.84 o 
   9  -1   2        3.81        0.57      2.82 o 
  10  -1   2        5.62        1.92      3.18 o 
  11  -1   2        3.96        0.55      3.71 o 
 -11   0   2        0.19        1.72      1.92 o 
 -10   0   2       19.09       17.92      2.20 o 
  -9   0   2        0.01        0.00      1.72 o 
  -8   0   2       53.55       45.31      1.56 o 
  -7   0   2       20.06       20.85      1.12 o 
  -6   0   2        0.02        0.52      0.87 o 
  -5   0   2      423.28      477.74      3.41 o 
  -4   0   2      125.33      148.70      2.50 o 
  -3   0   2        2.18        3.85      0.62 o 
  -2   0   2      754.98      793.60      2.93 o 
  -1   0   2     2290.86     2117.72     17.10 o 
   0   0   2      579.14      603.31      3.55 o 
   1   0   2       83.10       74.13      1.90 o 
   2   0   2      283.43      269.63      3.87 o 
   3   0   2        4.87        7.34      0.78 o 
   4   0   2      249.63      292.93      3.95 o 
   5   0   2       36.53       44.19      1.36 o 
   6   0   2      119.02      124.10      4.19 o 
   7   0   2       38.05       24.32      3.29 o 
   8   0   2       71.69       53.80      3.93 o 
   9   0   2        9.38        2.91      3.20 o 
  10   0   2        5.41        5.38      3.12 o 
  11   0   2       19.77       19.26      3.90 o 
 -11   1   2        0.07        1.11      1.92 o 
 -10   1   2        0.48        0.19      1.82 o 
  -9   1   2       51.18       55.84      2.56 o 
  -8   1   2        3.02        2.64      1.16 o 
  -7   1   2        1.17        2.22      0.70 o 
  -6   1   2        6.17        2.63      1.13 o 
  -5   1   2       19.52       16.29      0.83 o 
  -4   1   2      208.24      252.37      1.87 o 
  -3   1   2       45.40       38.53      0.89 o 
  -2   1   2       49.49       45.37      1.07 o 
  -1   1   2     5926.89     5463.85     32.91 o 
   0   1   2    15465.78    14191.72     71.28 o 
   1   1   2     2642.52     2643.47     24.73 o 
   2   1   2       22.50       19.19      0.80 o 
   3   1   2      135.02      136.63      1.50 o 
   4   1   2      174.28      168.75      2.46 o 
   5   1   2        2.53        1.85      1.33 o 
   6   1   2       46.03       46.05      2.49 o 
   7   1   2       26.27       22.68      3.34 o 
   8   1   2        6.73        5.76      3.21 o 
   9   1   2       46.83       50.53      4.16 o 
  10   1   2       10.42       11.02      3.45 o 
  11   1   2        2.46        3.55      3.76 o 
 -11   2   2       38.91       52.22      3.03 o 
 -10   2   2        1.51        0.99      1.79 o 
  -9   2   2        0.42        0.00      1.21 o 
  -8   2   2       26.92       23.98      1.41 o 
  -7   2   2        2.75        2.89      0.78 o 
  -6   2   2       32.82       30.76      1.05 o 
  -5   2   2        4.78        3.24      0.69 o 
  -4   2   2       86.43       89.30      1.23 o 
  -3   2   2       82.82       85.26      2.09 o 
  -2   2   2       35.98       46.01      1.14 o 
  -1   2   2     1036.48     1031.47      5.46 o 
   0   2   2     1868.16     1913.99      8.39 o 
   1   2   2      105.19      109.58      1.64 o 
   2   2   2        0.48        0.37      0.94 o 
   3   2   2      101.13       89.56      1.42 o 
   4   2   2       47.84       49.05      1.27 o 
   5   2   2       37.75       37.51      1.33 o 
   6   2   2       16.29       15.12      1.63 o 
   7   2   2       11.65        5.24      2.93 o 
   8   2   2        1.78        0.00      2.97 o 
   9   2   2        0.13        0.00      3.23 o 
  10   2   2        4.50        5.59      3.65 o 
 -11   3   2       28.03       33.55      2.58 o 
 -10   3   2        1.90        1.82      1.67 o 
  -9   3   2       18.10       13.54      1.41 o 
  -8   3   2        1.80        1.59      1.12 o 
  -7   3   2        5.47        6.53      0.81 o 
  -6   3   2        2.25        1.14      0.91 o 
  -5   3   2       33.95       31.58      1.72 o 
  -4   3   2        1.19        1.33      1.02 o 
  -3   3   2      399.67      405.15      3.19 o 
  -2   3   2        4.24        1.81      0.75 o 
  -1   3   2      115.48      113.40      1.34 o 
   0   3   2       70.47       74.25      1.43 o 
   1   3   2       18.55       14.59      1.34 o 
   2   3   2        1.22        0.84      1.03 o 
   3   3   2       23.76       23.40      1.07 o 
   4   3   2      526.30      503.21      6.45 o 
   5   3   2      522.37      514.45      3.81 o 
   6   3   2       31.72       32.23      1.49 o 
   7   3   2       14.37       12.45      3.00 o 
   8   3   2       18.84       15.89      3.24 o 
   9   3   2        5.73        6.75      3.36 o 
  10   3   2        5.75        7.23      3.88 o 
 -11   4   2        3.13        1.76      3.24 o 
 -10   4   2        0.67        0.62      1.61 o 
  -9   4   2        0.41        1.69      1.18 o 
  -8   4   2        0.01        0.22      1.11 o 
  -7   4   2      108.25      111.97      1.66 o 
  -6   4   2       22.70       23.13      1.00 o 
  -5   4   2       31.20       28.60      1.60 o 
  -4   4   2        0.67        0.18      0.83 o 
  -3   4   2       80.61       74.93      1.35 o 
  -2   4   2      705.20      747.98      6.68 o 
  -1   4   2      195.15      189.49      1.29 o 
   0   4   2      165.60      155.98      1.26 o 
   1   4   2       14.58       13.46      1.32 o 
   2   4   2       57.62       55.85      1.75 o 
   3   4   2       29.17       24.78      1.28 o 
   4   4   2       81.82       76.22      1.86 o 
   5   4   2        0.45        0.00      1.12 o 
   6   4   2       27.97       28.88      1.55 o 
   7   4   2        3.36        3.84      1.65 o 
   8   4   2        1.24        0.00      3.05 o 
   9   4   2       15.45       14.13      3.33 o 
 -11   5   2        5.63        7.34      3.53 o 
 -10   5   2        0.04        0.46      1.70 o 
  -9   5   2       17.73       17.19      1.94 o 
  -8   5   2        0.89        0.83      1.51 o 
  -7   5   2       38.87       38.92      1.51 o 
  -6   5   2        3.15        2.21      1.13 o 
  -5   5   2        3.07        2.76      0.97 o 
  -4   5   2       11.85       12.30      1.04 o 
  -3   5   2      126.41      136.01      1.82 o 
  -2   5   2       43.37       42.88      1.15 o 
  -1   5   2       25.14       26.08      0.64 o 
   0   5   2        0.34        0.50      0.46 o 
   1   5   2      210.88      213.74      1.62 o 
   2   5   2     1120.81     1059.41      6.12 o 
   3   5   2      415.80      425.85      4.51 o 
   4   5   2      130.18      130.84      2.28 o 
   5   5   2       99.58       98.42      2.14 o 
   6   5   2        0.05        0.48      1.22 o 
   7   5   2        4.40        4.59      1.73 o 
   8   5   2        1.82        0.00      3.31 o 
   9   5   2        0.11        0.00      3.16 o 
 -11   6   2        1.97        2.67      2.39 o 
 -10   6   2        8.76       10.06      1.98 o 
  -9   6   2       19.31       16.36      1.89 o 
  -8   6   2        0.61        0.40      1.60 o 
  -7   6   2      118.41      128.04      2.35 o 
  -6   6   2      230.10      240.46      6.95 o 
  -5   6   2       76.72       79.10      1.71 o 
  -4   6   2       62.38       61.96      1.56 o 
  -3   6   2        6.79        7.38      0.99 o 
  -2   6   2        3.87        3.43      0.80 o 
  -1   6   2        1.31        0.50      1.44 o 
   0   6   2       22.65       21.82      1.19 o 
   1   6   2        2.58        3.83      1.40 o 
   2   6   2      218.54      196.12      3.73 o 
   3   6   2       38.48       36.09      1.53 o 
   4   6   2        7.79        7.58      1.28 o 
   5   6   2       15.62       18.74      1.53 o 
   6   6   2       17.92       16.83      1.57 o 
   7   6   2       73.39       82.17      2.98 o 
   8   6   2        0.16        1.98      3.39 o 
 -10   7   2        6.70        6.02      2.10 o 
  -9   7   2        6.67        4.33      1.91 o 
  -8   7   2        5.44        5.95      1.73 o 
  -7   7   2        0.74        1.46      1.22 o 
  -6   7   2       51.08       55.03      2.21 o 
  -5   7   2        4.69        6.22      1.03 o 
  -4   7   2       84.18       84.98      1.75 o 
  -3   7   2       12.02       14.03      1.63 o 
  -2   7   2       32.58       30.52      2.30 o 
  -1   7   2       54.44       50.87      2.19 o 
   0   7   2      234.65      245.95      4.70 o 
   1   7   2       56.10       52.37      3.25 o 
   2   7   2        9.12        8.18      2.50 o 
   3   7   2       13.49       11.59      1.31 o 
   4   7   2        6.63        3.38      1.26 o 
   5   7   2        3.13        3.69      1.41 o 
   6   7   2        1.62        2.86      1.53 o 
   7   7   2        1.72        2.63      1.81 o 
  -9   8   2        0.08        0.00      1.75 o 
  -8   8   2        1.79        1.85      1.75 o 
  -7   8   2        4.27        4.61      1.24 o 
  -6   8   2        1.46        0.79      2.42 o 
  -5   8   2       15.86       10.76      2.81 o 
  -4   8   2        1.54        1.72      1.43 o 
  -3   8   2        8.13        7.42      1.53 o 
  -2   8   2        0.17        0.00      1.50 o 
  -1   8   2      113.40      107.81      2.87 o 
   0   8   2       52.38       47.61      2.24 o 
   1   8   2        7.18        6.96      2.60 o 
   2   8   2       24.87       26.66      3.06 o 
   3   8   2        0.88        2.08      1.71 o 
   4   8   2       22.27       25.32      4.38 o 
   5   8   2        2.69        2.33      1.84 o 
   6   8   2        4.07        6.56      2.20 o 
  -9   9   2        8.35       12.16      3.11 o 
  -8   9   2        1.51        2.14      2.52 o 
  -7   9   2       14.34       14.77      3.41 o 
  -6   9   2        0.31        1.16      2.85 o 
  -5   9   2        1.70        1.43      2.37 o 
  -4   9   2        1.71        1.07      1.49 o 
  -3   9   2        0.16        0.00      1.61 o 
  -2   9   2        5.42        5.26      1.74 o 
  -1   9   2       22.94       24.07      2.00 o 
   0   9   2       27.83       25.50      2.12 o 
   1   9   2        1.57        1.49      2.31 o 
   2   9   2        1.00        0.95      1.77 o 
   3   9   2        0.00        0.00      1.72 o 
   4   9   2        5.42        4.84      2.76 o 
   5   9   2        3.32        3.93      1.83 o 
  -7  10   2        0.01        0.00      2.74 o 
  -6  10   2        0.49        0.00      2.56 o 
  -5  10   2       13.42       12.84      3.24 o 
  -4  10   2        3.42        4.73      1.80 o 
  -3  10   2       16.86       16.50      2.03 o 
  -2  10   2        4.42        5.56      1.89 o 
  -1  10   2       17.88       15.74      2.16 o 
   0  10   2        0.13        0.15      2.31 o 
   1  10   2        0.68        0.67      2.49 o 
   2  10   2        0.08        0.00      1.94 o 
   3  10   2        6.83        7.04      1.93 o 
  -6  11   2        2.69        5.19      3.25 o 
  -5  11   2        0.28        0.00      2.80 o 
  -4  11   2        0.02        0.85      2.62 o 
  -3  11   2        0.07        1.18      1.84 o 
  -2  11   2        1.88        1.08      1.82 o 
  -1  11   2       22.57       19.36      2.21 o 
   0  11   2       13.55       13.94      3.33 o 
   1  11   2        6.24        6.43      3.09 o 
   1 -13   3        0.00        1.19      2.73 o 
   2 -13   3        0.01        0.86      2.56 o 
   3 -13   3        4.02        3.74      2.35 o 
  -3 -12   3        1.93        1.49      2.53 o 
  -2 -12   3        2.05        4.60      2.86 o 
  -1 -12   3        8.27       10.53      2.67 o 
   0 -12   3        1.82        3.76      2.76 o 
   1 -12   3        9.39        7.83      2.24 o 
   2 -12   3        0.82        0.94      2.37 o 
   3 -12   3        5.15        5.04      2.62 o 
   4 -12   3        1.11        1.25      2.78 o 
   5 -12   3        2.26        0.96      2.83 o 
   6 -12   3        0.15        0.05      2.13 o 
  -5 -11   3       19.30       27.21      3.68 o 
  -4 -11   3        0.06        0.84      2.53 o 
  -3 -11   3        2.39        3.22      2.29 o 
  -2 -11   3        2.15        4.06      2.37 o 
  -1 -11   3        3.18        4.42      2.54 o 
   0 -11   3        0.38        1.90      1.46 o 
   1 -11   3        3.35        3.87      2.19 o 
   2 -11   3        0.84        2.40      2.05 o 
   3 -11   3        0.00        1.99      2.39 o 
   4 -11   3        0.99        1.10      2.58 o 
   5 -11   3       24.80       20.50      3.06 o 
   6 -11   3        0.17        0.27      2.02 o 
   7 -11   3        1.50        3.04      2.16 o 
  -6 -10   3       17.59       27.52      3.64 o 
  -5 -10   3        1.03        1.03      2.72 o 
  -4 -10   3        7.97        9.63      2.95 o 
  -3 -10   3        0.18        0.87      2.44 o 
  -2 -10   3       59.99       63.23      3.73 o 
  -1 -10   3       14.74       13.70      2.44 o 
   0 -10   3       17.01       13.91      2.09 o 
   1 -10   3       19.52       22.75      2.45 o 
   2 -10   3        5.14        5.46      2.11 o 
   3 -10   3        5.21        4.86      2.19 o 
   4 -10   3        0.05        0.97      2.48 o 
   5 -10   3       16.29       17.78      2.20 o 
   6 -10   3        1.15        1.08      1.88 o 
   7 -10   3        6.67        6.06      2.05 o 
   8 -10   3       13.30       11.71      2.20 o 
  -7  -9   3        0.09        0.00      1.78 o 
  -6  -9   3        0.63        1.68      1.68 o 
  -5  -9   3       10.95       11.39      1.70 o 
  -4  -9   3        2.72        3.16      2.46 o 
  -3  -9   3       10.47       11.08      2.46 o 
  -2  -9   3        3.40        1.29      2.19 o 
  -1  -9   3       84.99       81.10      2.28 o 
   0  -9   3      184.50      179.03      4.15 o 
   1  -9   3      186.41      187.45      4.46 o 
   2  -9   3        1.15        1.64      2.00 o 
   3  -9   3       22.45       25.86      2.73 o 
   4  -9   3      112.59      105.86      4.09 o 
   5  -9   3       47.64       42.07      2.39 o 
   6  -9   3        0.36        0.00      1.88 o 
   7  -9   3       22.63       22.30      2.32 o 
   8  -9   3        2.07        3.46      2.02 o 
   9  -9   3        7.37       10.28      2.02 o 
  -8  -8   3       67.71       79.49      4.50 o 
  -7  -8   3       21.54       25.35      2.13 o 
  -6  -8   3        3.51        5.44      1.59 o 
  -5  -8   3        0.50        0.23      1.45 o 
  -4  -8   3       10.47        8.81      1.51 o 
  -3  -8   3       18.09       14.60      2.53 o 
  -2  -8   3       97.52       89.79      2.12 o 
  -1  -8   3        6.68        5.48      1.23 o 
   0  -8   3       44.96       45.02      2.50 o 
   1  -8   3        0.38        1.52      1.92 o 
   2  -8   3       38.66       36.74      2.67 o 
   3  -8   3       42.28       44.18      2.92 o 
   4  -8   3        2.85        1.83      2.09 o 
   5  -8   3       28.88       21.73      2.04 o 
   6  -8   3        0.45        0.00      1.66 o 
   7  -8   3       92.93       85.04      3.01 o 
   8  -8   3      169.37      174.49      3.96 o 
   9  -8   3       14.99       14.66      2.20 o 
  10  -8   3        1.03        0.17      2.01 o 
  -9  -7   3        7.99        8.66      3.17 o 
  -8  -7   3       13.09       17.39      3.09 o 
  -7  -7   3       10.18       11.58      1.97 o 
  -6  -7   3        6.10        6.02      1.69 o 
  -5  -7   3       91.98       78.73      2.55 o 
  -4  -7   3       51.94       40.35      2.90 o 
  -3  -7   3       15.05       14.58      2.38 o 
  -2  -7   3        4.62        4.54      0.94 o 
  -1  -7   3       31.03       35.47      1.28 o 
   0  -7   3        2.90        4.61      1.55 o 
   1  -7   3      371.56      370.14      5.18 o 
   2  -7   3        0.28        1.86      1.90 o 
   3  -7   3        1.30        4.36      2.12 o 
   4  -7   3        1.40        0.56      1.70 o 
   5  -7   3       52.22       50.04      2.32 o 
   6  -7   3        9.07        7.70      1.81 o 
   7  -7   3       34.12       29.78      2.18 o 
   8  -7   3        7.41        6.43      1.75 o 
   9  -7   3        6.13        6.04      1.83 o 
  10  -7   3        3.63        4.55      1.86 o 
  -9  -6   3        4.72        6.08      3.36 o 
  -8  -6   3       10.85       10.82      2.74 o 
  -7  -6   3       13.76       13.53      2.94 o 
  -6  -6   3       11.46        8.42      1.69 o 
  -5  -6   3        3.98        3.00      1.43 o 
  -4  -6   3       58.11       46.00      2.05 o 
  -3  -6   3       50.63       56.40      1.20 o 
  -2  -6   3       20.66       20.24      0.64 o 
  -1  -6   3       10.34       11.45      0.54 o 
   0  -6   3      187.45      201.91      2.50 o 
   1  -6   3       47.60       53.78      1.51 o 
   2  -6   3      114.79      112.91      3.14 o 
   3  -6   3       81.09       80.65      1.64 o 
   4  -6   3       45.17       42.10      1.69 o 
   5  -6   3      497.42      526.02     12.05 o 
   6  -6   3       15.45       13.59      1.69 o 
   7  -6   3       11.27       12.46      1.68 o 
   8  -6   3        9.67       10.21      1.59 o 
   9  -6   3        0.00        0.13      2.29 o 
  10  -6   3        0.55        0.80      1.76 o 
  11  -6   3        0.47        1.15      2.72 o 
 -10  -5   3        1.61        3.83      3.17 o 
  -9  -5   3        0.01        0.00      2.85 o 
  -8  -5   3        1.82        1.36      2.79 o 
  -7  -5   3        0.16        0.82      1.10 o 
  -6  -5   3       51.78       46.99      1.84 o 
  -5  -5   3       43.23       42.28      1.39 o 
  -4  -5   3        2.05        1.84      0.80 o 
  -3  -5   3       97.19      106.14      1.53 o 
  -2  -5   3        7.05        4.35      0.48 o 
  -1  -5   3      104.62      111.38      1.32 o 
   0  -5   3       37.40       44.43      1.23 o 
   1  -5   3        2.54        0.58      0.77 o 
   2  -5   3      127.32      125.27      2.45 o 
   3  -5   3        8.40       10.75      1.21 o 
   4  -5   3      136.82      130.24      2.38 o 
   5  -5   3      762.22      762.65     11.54 o 
   6  -5   3       18.81       20.77      1.80 o 
   7  -5   3        2.72        3.87      1.52 o 
   8  -5   3       63.64       66.99      2.39 o 
   9  -5   3       32.35       37.07      2.67 o 
  10  -5   3       14.91       11.28      1.80 o 
 -10  -4   3       15.20       15.73      2.07 o 
  -9  -4   3        1.32        1.01      1.69 o 
  -8  -4   3       18.68       17.36      1.39 o 
  -7  -4   3      187.32      181.75      3.52 o 
  -6  -4   3      296.22      308.98      3.69 o 
  -5  -4   3      156.11      153.55      2.14 o 
  -4  -4   3        0.08        0.34      0.81 o 
  -3  -4   3      381.64      400.01      6.16 o 
  -2  -4   3     1776.28     1924.76      9.62 o 
  -1  -4   3       29.80       41.42      0.70 o 
   0  -4   3      155.49      141.79      1.41 o 
   1  -4   3      127.31      143.00      1.63 o 
   2  -4   3     2021.00     2084.55      6.42 o 
   3  -4   3     1330.58     1452.44      8.93 o 
   4  -4   3        2.87        5.28      2.65 o 
   5  -4   3       36.93       43.20      1.80 o 
   6  -4   3      123.96      124.08      2.72 o 
   7  -4   3       18.08       14.98      1.76 o 
   8  -4   3       12.97       13.38      1.79 o 
   9  -4   3        1.45        0.93      1.51 o 
  10  -4   3       31.34       34.94      3.51 o 
  11  -4   3        2.68        3.81      3.02 o 
 -11  -3   3        4.14        2.71      3.51 o 
 -10  -3   3        5.77        6.04      2.01 o 
  -9  -3   3        4.28        3.78      1.61 o 
  -8  -3   3        0.03        0.00      1.13 o 
  -7  -3   3        6.82        6.32      1.33 o 
  -6  -3   3        0.02        0.23      1.21 o 
  -5  -3   3       38.43       35.45      1.50 o 
  -4  -3   3      183.20      181.81      3.35 o 
  -3  -3   3        0.00        0.34      0.65 o 
  -2  -3   3      987.02     1099.13      6.93 o 
  -1  -3   3     1743.50     1826.42     23.37 o 
   0  -3   3       22.05       20.74      1.08 o 
   1  -3   3        8.17        8.78      0.90 o 
   2  -3   3     1324.88     1480.27     36.23 o 
   3  -3   3        1.39        0.66      1.14 o 
   4  -3   3      249.25      264.57      2.96 o 
   5  -3   3        2.43        5.70      1.38 o 
   6  -3   3       49.83       51.39      2.12 o 
   7  -3   3       62.47       55.53      2.20 o 
   8  -3   3      144.78      146.57      3.18 o 
   9  -3   3        0.31        1.90      2.97 o 
  10  -3   3       18.40       21.62      3.69 o 
  11  -3   3        0.07        0.00      3.09 o 
 -11  -2   3        6.83        6.83      2.05 o 
 -10  -2   3        0.64        0.50      1.79 o 
  -9  -2   3        0.01        0.00      1.78 o 
  -8  -2   3        2.54        2.32      1.11 o 
  -7  -2   3       60.95       60.67      1.92 o 
  -6  -2   3      174.53      181.56      1.81 o 
  -5  -2   3        0.21        0.00      0.48 o 
  -4  -2   3       99.38      105.87      3.04 o 
  -3  -2   3      196.01      222.89      3.13 o 
  -2  -2   3      224.14      239.53      2.89 o 
  -1  -2   3       45.17       46.48      2.09 o 
   0  -2   3     1393.40     1341.61      9.49 o 
   1  -2   3       43.76       36.24      1.24 o 
   2  -2   3      391.68      383.89      4.31 o 
   3  -2   3       47.25       50.96      1.47 o 
   4  -2   3       17.05       15.72      0.60 o 
   5  -2   3       41.79       37.88      1.19 o 
   6  -2   3       25.87       21.19      2.83 o 
   7  -2   3       31.82       24.05      2.99 o 
   8  -2   3        3.35        5.26      2.71 o 
   9  -2   3        0.03        1.36      2.82 o 
  10  -2   3        2.48        2.37      3.04 o 
  11  -2   3        2.23        0.00      3.84 o 
 -11  -1   3        0.71        0.00      1.85 o 
 -10  -1   3        1.35        1.73      1.75 o 
  -9  -1   3        3.58        2.43      1.77 o 
  -8  -1   3       25.54       21.59      1.44 o 
  -7  -1   3        5.51        6.70      1.17 o 
  -6  -1   3        0.14        0.00      0.70 o 
  -5  -1   3        0.06        0.21      0.67 o 
  -4  -1   3      411.17      399.61     12.63 o 
  -3  -1   3      258.98      280.04      3.84 o 
  -2  -1   3      530.92      559.50      4.42 o 
  -1  -1   3        8.71       10.70      0.62 o 
   0  -1   3      226.18      197.61      5.09 o 
   1  -1   3        3.06        2.39      1.13 o 
   2  -1   3      301.00      320.40      2.78 o 
   3  -1   3      128.75      134.66      1.61 o 
   4  -1   3      202.68      190.57      3.37 o 
   5  -1   3       15.32       14.90      0.95 o 
   6  -1   3       24.00       23.53      2.34 o 
   7  -1   3       50.86       41.88      3.32 o 
   8  -1   3        2.98        0.46      2.77 o 
   9  -1   3       33.53       33.69      3.67 o 
  10  -1   3        0.67        1.37      3.26 o 
  11  -1   3        5.44        4.95      3.74 o 
 -11   0   3        2.40        2.21      2.08 o 
 -10   0   3        3.81        4.56      1.95 o 
  -9   0   3       16.60       16.24      1.99 o 
  -8   0   3        3.67        4.84      2.35 o 
  -7   0   3        1.22        0.70      0.81 o 
  -6   0   3        4.53        4.84      1.01 o 
  -5   0   3      213.63      213.04      4.47 o 
  -4   0   3        0.00        0.06      0.69 o 
  -3   0   3       81.56       90.73      1.35 o 
  -2   0   3        3.81        3.59      0.76 o 
  -1   0   3     1992.14     1993.41     13.55 o 
   0   0   3     1806.87     1784.50      7.44 o 
   1   0   3     2720.78     2730.63     40.40 o 
   2   0   3       54.29       48.82      0.91 o 
   3   0   3       96.19      103.93      2.39 o 
   4   0   3       69.00       58.59      1.51 o 
   5   0   3       21.95       19.47      1.23 o 
   6   0   3       41.19       37.42      1.52 o 
   7   0   3       66.23       63.55      3.80 o 
   8   0   3       84.26       73.88      4.26 o 
   9   0   3        2.65        0.11      3.14 o 
  10   0   3        7.32        8.91      3.72 o 
  11   0   3        4.25        8.10      4.29 o 
 -11   1   3        1.22        1.44      2.00 o 
 -10   1   3       55.22       60.18      3.18 o 
  -9   1   3      112.75      115.66      3.19 o 
  -8   1   3       87.88       77.91      2.21 o 
  -7   1   3       13.89       11.09      1.36 o 
  -6   1   3        6.69        7.42      1.21 o 
  -5   1   3        5.46        4.77      0.52 o 
  -4   1   3      166.08      201.42      4.34 o 
  -3   1   3       43.01       59.15      1.33 o 
  -2   1   3       28.68       24.00      0.98 o 
  -1   1   3      497.90      503.36      2.33 o 
   0   1   3     4000.41     4152.63     46.40 o 
   1   1   3      470.17      468.85      4.64 o 
   2   1   3     2288.01     2311.53      7.22 o 
   3   1   3      534.66      546.18      3.88 o 
   4   1   3      202.93      210.11      4.42 o 
   5   1   3       76.54       76.76      4.25 o 
   6   1   3      172.94      166.67     10.60 o 
   7   1   3      215.74      195.61      5.38 o 
   8   1   3       31.45       26.16      3.47 o 
   9   1   3       22.41       18.68      3.70 o 
  10   1   3        0.09        0.00      3.53 o 
 -11   2   3        5.43        7.03      2.07 o 
 -10   2   3       20.24       17.84      2.08 o 
  -9   2   3        0.34        0.10      1.18 o 
  -8   2   3       81.91       72.00      1.84 o 
  -7   2   3       42.38       37.48      2.54 o 
  -6   2   3      116.72      117.68      1.56 o 
  -5   2   3      584.92      637.89      4.06 o 
  -4   2   3      361.09      371.73      3.29 o 
  -3   2   3       97.24       95.33      1.72 o 
  -2   2   3       10.60       14.79      0.96 o 
  -1   2   3      119.78      103.80      1.22 o 
   0   2   3     1504.96     1561.15      7.54 o 
   1   2   3      256.88      250.32      2.65 o 
   2   2   3      119.74      104.75      2.31 o 
   3   2   3       51.07       52.49      1.27 o 
   4   2   3       15.03       14.77      1.06 o 
   5   2   3      144.53      135.61      2.33 o 
   6   2   3      268.43      240.73      8.03 o 
   7   2   3       32.78       28.69      1.79 o 
   8   2   3        5.96        7.07      3.24 o 
   9   2   3        0.13        0.00      3.23 o 
  10   2   3        0.06        1.54      3.93 o 
 -11   3   3       10.04        9.24      2.19 o 
 -10   3   3       41.92       42.40      2.39 o 
  -9   3   3       18.23       17.88      1.42 o 
  -8   3   3        3.06        2.31      1.13 o 
  -7   3   3       53.64       49.18      2.03 o 
  -6   3   3        2.80        1.76      0.86 o 
  -5   3   3       63.18       76.29      2.03 o 
  -4   3   3       19.17       18.98      1.28 o 
  -3   3   3       68.19       62.23      1.56 o 
  -2   3   3        0.45        0.94      0.86 o 
  -1   3   3       14.87       10.07      0.73 o 
   0   3   3      693.33      767.03      6.87 o 
   1   3   3       19.64       16.41      1.36 o 
   2   3   3       62.12       57.15      1.93 o 
   3   3   3        9.32        7.80      1.06 o 
   4   3   3      276.69      268.85      3.81 o 
   5   3   3       87.62       87.42      1.91 o 
   6   3   3        1.75        1.96      1.06 o 
   7   3   3       10.02       11.08      1.64 o 
   8   3   3        0.17        0.00      3.25 o 
   9   3   3        0.01        0.00      3.57 o 
 -11   4   3        0.00        0.71      2.64 o 
 -10   4   3        3.45        2.58      1.75 o 
  -9   4   3        0.21        0.40      1.51 o 
  -8   4   3       17.81       15.01      1.40 o 
  -7   4   3      107.83      115.60      2.07 o 
  -6   4   3        2.50        3.16      0.99 o 
  -5   4   3       26.01       23.52      1.61 o 
  -4   4   3       33.89       39.91      1.65 o 
  -3   4   3       56.59       56.47      1.63 o 
  -2   4   3        4.15        3.73      0.83 o 
  -1   4   3      174.02      170.00      1.80 o 
   0   4   3        7.74        7.22      0.71 o 
   1   4   3      222.99      208.40      3.91 o 
   2   4   3       48.76       44.08      1.88 o 
   3   4   3       56.45       53.46      1.85 o 
   4   4   3      410.81      377.35      5.95 o 
   5   4   3       54.93       56.68      1.75 o 
   6   4   3        7.34        7.03      1.20 o 
   7   4   3        4.32        3.51      1.22 o 
   8   4   3       12.06       10.83      3.29 o 
   9   4   3        6.34        8.21      3.55 o 
 -11   5   3        5.32        7.13      2.79 o 
 -10   5   3        0.00        0.00      1.69 o 
  -9   5   3        2.52        1.80      1.57 o 
  -8   5   3       31.19       29.85      2.08 o 
  -7   5   3       38.10       37.08      2.03 o 
  -6   5   3       51.48       47.79      1.50 o 
  -5   5   3       31.02       28.97      1.32 o 
  -4   5   3       51.12       51.03      1.49 o 
  -3   5   3      107.82      119.05      1.87 o 
  -2   5   3       75.28       75.34      1.50 o 
  -1   5   3        1.03        1.48      0.60 o 
   0   5   3       21.92       22.55      0.84 o 
   1   5   3      206.02      213.06      2.00 o 
   2   5   3       15.17       15.95      1.76 o 
   3   5   3        0.52        1.39      1.19 o 
   4   5   3        7.50        6.84      1.24 o 
   5   5   3       82.41       80.27      2.64 o 
   6   5   3       22.05       19.75      1.53 o 
   7   5   3        0.69        1.78      1.29 o 
   8   5   3        2.35        2.02      3.43 o 
 -10   6   3        1.13        1.30      1.86 o 
  -9   6   3        1.82        2.00      1.61 o 
  -8   6   3        0.25        0.83      1.60 o 
  -7   6   3      104.01      108.82      2.93 o 
  -6   6   3       85.42       86.19      2.56 o 
  -5   6   3       14.32       13.44      1.16 o 
  -4   6   3       97.33       96.19      2.29 o 
  -3   6   3       25.41       25.96      1.23 o 
  -2   6   3       73.35       73.74      1.55 o 
  -1   6   3       55.45       56.71      2.23 o 
   0   6   3       15.80       12.56      1.73 o 
   1   6   3      127.82      124.87      2.64 o 
   2   6   3       68.05       65.84      2.28 o 
   3   6   3       73.49       72.61      1.94 o 
   4   6   3        5.27        5.74      1.25 o 
   5   6   3        1.92        3.19      1.36 o 
   6   6   3       12.19       14.79      1.53 o 
   7   6   3        2.74        4.21      1.93 o 
   8   6   3        0.38        1.08      3.27 o 
 -10   7   3        0.34        1.10      2.04 o 
  -9   7   3        1.45        1.29      1.76 o 
  -8   7   3        2.20        1.02      1.71 o 
  -7   7   3        4.35        5.09      1.62 o 
  -6   7   3        2.12        2.91      1.49 o 
  -5   7   3        3.16        2.68      1.07 o 
  -4   7   3        9.59        9.96      1.58 o 
  -3   7   3       13.80       12.23      1.63 o 
  -2   7   3      105.81      106.11      2.75 o 
  -1   7   3       66.82       66.25      2.42 o 
   0   7   3        0.56        0.75      1.63 o 
   1   7   3        5.87        5.06      2.45 o 
   2   7   3        1.17        1.22      2.19 o 
   3   7   3        0.80        0.33      1.50 o 
   4   7   3        0.85        0.83      1.49 o 
   5   7   3        2.64        4.28      1.44 o 
   6   7   3       40.73       44.23      2.03 o 
   7   7   3        0.02        1.19      3.59 o 
  -9   8   3        0.08        0.13      1.88 o 
  -8   8   3        0.14        3.01      2.64 o 
  -7   8   3        4.65        6.79      2.82 o 
  -6   8   3        1.25        0.92      2.65 o 
  -5   8   3        2.18        1.66      1.48 o 
  -4   8   3        0.40        0.00      1.60 o 
  -3   8   3        0.75        1.95      1.62 o 
  -2   8   3        4.05        3.17      1.63 o 
  -1   8   3        6.84        6.33      1.80 o 
   0   8   3        6.73        8.38      2.45 o 
   1   8   3       15.12       18.34      2.95 o 
   2   8   3        2.77        4.20      2.66 o 
   3   8   3        8.97        9.64      1.72 o 
   4   8   3        0.29        1.57      1.77 o 
   5   8   3        9.57       10.80      1.88 o 
   6   8   3        0.02        0.33      1.63 o 
  -8   9   3        0.89        1.48      2.66 o 
  -7   9   3        8.87       12.86      3.32 o 
  -6   9   3        0.33        0.00      2.97 o 
  -5   9   3        2.15        0.97      2.41 o 
  -4   9   3        2.49        2.44      1.66 o 
  -3   9   3        0.00        0.00      1.51 o 
  -2   9   3       11.10        9.54      1.90 o 
  -1   9   3        0.34        0.00      1.73 o 
   0   9   3        6.11        8.58      2.60 o 
   1   9   3        0.52        2.84      2.46 o 
   2   9   3        3.02        2.85      1.69 o 
   3   9   3        0.03        0.00      1.81 o 
   4   9   3        0.37        0.52      1.73 o 
  -7  10   3        0.09        0.00      3.17 o 
  -6  10   3        6.94        6.20      3.27 o 
  -5  10   3        8.07       11.54      2.83 o 
  -4  10   3        1.44        1.85      1.72 o 
  -3  10   3       10.13        9.80      1.99 o 
  -2  10   3       11.13        9.34      1.91 o 
  -1  10   3       24.31       23.02      2.27 o 
   0  10   3       10.72        6.82      2.99 o 
   1  10   3       11.10        9.35      3.09 o 
   2  10   3        3.85        3.70      1.92 o 
   3  10   3        0.86        1.02      1.71 o 
  -4  11   3        1.00        2.06      2.65 o 
  -3  11   3        0.44        2.33      1.83 o 
  -2  11   3        3.31        3.88      2.09 o 
  -1  11   3        0.16        0.00      2.69 o 
   0  11   3        2.65        3.35      3.02 o 
   0 -13   4        4.88        4.58      2.82 o 
   1 -13   4        4.18        2.53      2.52 o 
   2 -13   4        2.72        2.11      2.16 o 
   3 -13   4       10.12       11.17      2.76 o 
  -3 -12   4        0.36        0.00      2.42 o 
  -2 -12   4        7.85        7.76      3.00 o 
  -1 -12   4       23.01       27.23      3.11 o 
   0 -12   4       27.51       25.23      3.05 o 
   1 -12   4        0.01        0.00      2.44 o 
   2 -12   4        0.08        0.00      2.37 o 
   3 -12   4        1.76        1.25      2.22 o 
   4 -12   4        1.59        2.88      2.82 o 
   5 -12   4        4.92        2.53      2.17 o 
   6 -12   4        1.99        2.23      2.16 o 
  -5 -11   4        3.03        5.79      3.21 o 
  -4 -11   4        0.24        1.13      2.40 o 
  -3 -11   4        2.77        4.21      2.75 o 
  -2 -11   4        2.56        3.94      2.60 o 
  -1 -11   4       14.40       13.77      2.47 o 
   0 -11   4       47.31       46.85      3.44 o 
   1 -11   4        3.55        3.99      1.93 o 
   2 -11   4        8.82       10.24      2.33 o 
   3 -11   4       16.80       17.41      2.61 o 
   4 -11   4       13.50       10.83      2.67 o 
   5 -11   4        6.86        8.22      2.10 o 
   6 -11   4        0.08        1.39      2.05 o 
   7 -11   4        0.50        1.79      2.20 o 
  -6 -10   4       24.09       32.06      3.79 o 
  -5 -10   4        8.59        8.36      2.93 o 
  -4 -10   4        0.13        0.49      2.25 o 
  -3 -10   4        0.00        0.28      2.19 o 
  -2 -10   4        9.40        8.82      2.25 o 
  -1 -10   4        0.69        0.71      1.96 o 
   0 -10   4        1.93        2.40      1.27 o 
   1 -10   4       27.36       26.20      2.45 o 
   2 -10   4        2.55        3.20      2.06 o 
   3 -10   4        6.96        8.65      2.21 o 
   4 -10   4       12.27       13.09      2.63 o 
   5 -10   4        9.29        6.77      1.88 o 
   6 -10   4        1.79        0.99      1.96 o 
   7 -10   4        4.02        3.71      2.10 o 
   8 -10   4        1.33        0.09      1.98 o 
  -7  -9   4       29.58       38.27      2.70 o 
  -6  -9   4        1.87        0.40      1.64 o 
  -5  -9   4       23.49       20.82      1.90 o 
  -4  -9   4       19.58       16.01      2.69 o 
  -3  -9   4       22.22       23.90      2.87 o 
  -2  -9   4       62.39       54.71      3.24 o 
  -1  -9   4       27.65       27.72      1.60 o 
   0  -9   4       63.20       65.95      2.06 o 
   1  -9   4        1.49        1.92      1.80 o 
   2  -9   4       31.90       31.94      2.58 o 
   3  -9   4       37.50       37.26      2.77 o 
   4  -9   4      138.37      131.67      3.29 o 
   5  -9   4       55.47       57.23      2.62 o 
   6  -9   4        1.59        1.11      1.69 o 
   7  -9   4        1.21        1.29      1.79 o 
   8  -9   4        9.02       12.34      2.16 o 
   9  -9   4       53.15       45.73      2.87 o 
  -8  -8   4        0.49        0.00      2.89 o 
  -7  -8   4        1.43        1.83      1.82 o 
  -6  -8   4        0.62        0.00      1.62 o 
  -5  -8   4        0.04        1.43      2.31 o 
  -4  -8   4       34.62       28.35      2.87 o 
  -3  -8   4      120.21       96.19      2.78 o 
  -2  -8   4       23.91       22.15      1.80 o 
  -1  -8   4        0.03        0.00      1.01 o 
   0  -8   4      668.90      675.28      4.38 o 
   1  -8   4      570.68      560.59      6.65 o 
   2  -8   4      196.07      187.25      4.28 o 
   3  -8   4       30.94       33.02      2.75 o 
   4  -8   4        9.33        9.48      1.80 o 
   5  -8   4        1.40        1.32      1.67 o 
   6  -8   4        2.36        2.50      1.80 o 
   7  -8   4      103.43      103.39      3.81 o 
   8  -8   4       12.17       15.45      2.06 o 
   9  -8   4        5.58        4.80      1.93 o 
  10  -8   4        3.33        3.15      1.94 o 
  -9  -7   4       17.75       21.84      3.88 o 
  -8  -7   4       38.35       35.38      3.46 o 
  -7  -7   4       23.37       21.60      2.86 o 
  -6  -7   4        0.14        1.44      1.61 o 
  -5  -7   4       25.05       23.90      1.90 o 
  -4  -7   4       36.33       31.97      1.93 o 
  -3  -7   4        3.36        2.33      1.53 o 
  -2  -7   4      155.74      156.44      2.01 o 
  -1  -7   4       30.15       30.24      1.18 o 
   0  -7   4       70.71       67.25      1.51 o 
   1  -7   4      107.05       98.67      2.09 o 
   2  -7   4       21.90       27.53      1.40 o 
   3  -7   4        3.34        2.12      1.07 o 
   4  -7   4       13.57       16.92      1.66 o 
   5  -7   4       45.05       39.37      3.11 o 
   6  -7   4        0.28        0.65      2.48 o 
   7  -7   4      125.06      117.22      4.41 o 
   8  -7   4       12.70       12.20      2.70 o 
   9  -7   4        0.05        0.03      2.40 o 
  10  -7   4        4.67        5.93      1.98 o 
  -9  -6   4        0.29        0.00      2.78 o 
  -8  -6   4        1.73        0.64      2.46 o 
  -7  -6   4        6.57        9.76      2.34 o 
  -6  -6   4        7.56       10.51      1.68 o 
  -5  -6   4        0.42        3.01      1.41 o 
  -4  -6   4       13.75        9.75      0.97 o 
  -3  -6   4        1.57        2.04      0.79 o 
  -2  -6   4       40.79       37.97      0.84 o 
  -1  -6   4       98.85       95.11      1.17 o 
   0  -6   4       16.25       16.38      0.94 o 
   1  -6   4       30.13       34.01      1.33 o 
   2  -6   4       16.68       11.03      0.92 o 
   3  -6   4       33.89       41.31      1.12 o 
   4  -6   4       74.66       77.95      2.18 o 
   5  -6   4       16.02       17.18      1.84 o 
   6  -6   4       17.83       19.89      1.87 o 
   7  -6   4       32.33       29.40      2.04 o 
   8  -6   4        1.40        0.99      1.71 o 
   9  -6   4        2.62        1.35      1.75 o 
  10  -6   4        1.36        0.04      2.49 o 
 -10  -5   4       10.52        8.28      3.62 o 
  -9  -5   4        0.42        2.16      3.04 o 
  -8  -5   4       10.93        9.47      1.31 o 
  -7  -5   4       18.27       17.43      1.50 o 
  -6  -5   4       11.22       12.76      1.50 o 
  -5  -5   4       35.42       37.63      1.79 o 
  -4  -5   4       15.27       15.10      1.05 o 
  -3  -5   4       39.76       32.04      1.09 o 
  -2  -5   4       24.04       24.50      0.66 o 
  -1  -5   4        4.36        4.16      0.51 o 
   0  -5   4       88.90       85.05      1.90 o 
   1  -5   4        8.50       11.69      1.23 o 
   2  -5   4       41.29       46.19      1.53 o 
   3  -5   4      199.53      231.85      3.29 o 
   4  -5   4      112.40      113.80      1.37 o 
   5  -5   4       12.93       12.86      2.71 o 
   6  -5   4      174.45      169.72      3.23 o 
   7  -5   4        9.59        8.06      1.71 o 
   8  -5   4        0.01        1.58      1.61 o 
   9  -5   4        2.82        1.97      1.78 o 
  10  -5   4        1.58        2.13      1.77 o 
  11  -5   4        0.01        4.33      3.62 o 
 -10  -4   4        4.88        5.98      1.86 o 
  -9  -4   4        0.60        1.05      1.26 o 
  -8  -4   4        8.76        9.51      1.52 o 
  -7  -4   4       11.42       12.19      1.43 o 
  -6  -4   4       30.78       32.05      1.68 o 
  -5  -4   4       16.65       13.75      1.84 o 
  -4  -4   4       79.83       76.55      1.55 o 
  -3  -4   4       79.72       87.43      1.55 o 
  -2  -4   4      857.66      914.61      3.26 o 
  -1  -4   4        1.57        1.99      0.75 o 
   0  -4   4      279.60      297.80      3.40 o 
   1  -4   4      426.81      468.47      6.40 o 
   2  -4   4      635.97      779.13     10.30 o 
   3  -4   4       60.06       73.88      2.59 o 
   4  -4   4      203.80      203.37      1.72 o 
   5  -4   4      507.92      496.26      4.66 o 
   6  -4   4       62.16       58.23      2.48 o 
   7  -4   4        6.00        6.77      1.63 o 
   8  -4   4        4.39        4.77      2.15 o 
   9  -4   4        0.74        0.74      1.68 o 
  10  -4   4        0.77        4.55      3.05 o 
  11  -4   4        0.77        0.00      3.10 o 
 -11  -3   4        2.30        3.32      2.17 o 
 -10  -3   4        0.79        0.89      1.86 o 
  -9  -3   4        3.71        4.82      1.79 o 
  -8  -3   4       19.24       20.67      1.67 o 
  -7  -3   4      209.33      204.46      3.23 o 
  -6  -3   4      167.96      164.56      2.84 o 
  -5  -3   4      499.43      485.90      4.19 o 
  -4  -3   4        1.86        1.59      1.29 o 
  -3  -3   4       65.21       59.63      2.02 o 
  -2  -3   4      340.35      384.32      2.97 o 
  -1  -3   4       19.59       23.60      0.94 o 
   0  -3   4       20.45       18.01      0.68 o 
   1  -3   4        4.62        4.18      0.47 o 
   2  -3   4      607.64      696.58     19.73 o 
   3  -3   4       53.43       56.60      2.59 o 
   4  -3   4       18.30       17.76      1.58 o 
   5  -3   4       34.82       33.17      2.38 o 
   6  -3   4      685.12      668.29      5.72 o 
   7  -3   4      238.32      235.81      4.60 o 
   8  -3   4       19.83       17.79      1.93 o 
   9  -3   4       11.97       16.17      3.37 o 
  10  -3   4       67.00       78.58      4.72 o 
  11  -3   4        2.55        0.79      3.28 o 
 -11  -2   4        1.84        0.84      2.10 o 
 -10  -2   4        0.35        0.00      1.77 o 
  -9  -2   4        0.18        1.00      2.18 o 
  -8  -2   4      175.82      181.80      3.17 o 
  -7  -2   4       19.85       19.69      1.57 o 
  -6  -2   4      259.31      253.21      3.27 o 
  -5  -2   4      141.89      135.42      4.87 o 
  -4  -2   4        9.66        7.03      1.51 o 
  -3  -2   4      110.33      104.84      2.53 o 
  -2  -2   4      267.02      294.85      2.46 o 
  -1  -2   4        0.01        0.75      0.64 o 
   0  -2   4       53.34       50.90      2.00 o 
   1  -2   4        4.11        6.00      0.96 o 
   2  -2   4        1.37        2.06      1.03 o 
   3  -2   4      124.21      123.60      2.29 o 
   4  -2   4      359.93      361.77      2.99 o 
   5  -2   4       16.01       17.98      1.32 o 
   6  -2   4        0.88        0.00      1.79 o 
   7  -2   4        0.50        1.67      2.93 o 
   8  -2   4       20.18       23.32      3.51 o 
   9  -2   4        5.46        7.12      3.40 o 
  10  -2   4       10.96        7.60      3.95 o 
  11  -2   4       11.12       12.11      3.94 o 
 -11  -1   4        2.80        2.06      2.13 o 
 -10  -1   4        6.07        5.32      1.91 o 
  -9  -1   4       69.57       69.26      3.86 o 
  -8  -1   4       91.81       98.05      2.44 o 
  -7  -1   4      146.68      153.22      4.33 o 
  -6  -1   4       28.30       30.75      1.16 o 
  -5  -1   4       63.19       62.72      1.33 o 
  -4  -1   4      266.36      288.86      2.19 o 
  -3  -1   4      508.89      573.62      2.88 o 
  -2  -1   4     1171.84     1197.23      6.36 o 
  -1  -1   4      143.96      142.94      2.37 o 
   0  -1   4      117.25      119.80      3.80 o 
   1  -1   4      121.42      126.27      1.90 o 
   2  -1   4       14.16       14.76      1.24 o 
   3  -1   4      132.31      130.68      2.35 o 
   4  -1   4      160.14      164.71      2.58 o 
   5  -1   4        1.33        1.49      1.03 o 
   6  -1   4        3.74        6.01      3.04 o 
   7  -1   4        6.67        5.92      2.99 o 
   8  -1   4      188.15      175.81      5.74 o 
   9  -1   4       19.35       19.54      3.91 o 
  10  -1   4        2.82        4.54      3.95 o 
 -11   0   4        1.12        0.33      2.17 o 
 -10   0   4       17.10       16.66      2.05 o 
  -9   0   4        1.52        3.26      2.71 o 
  -8   0   4      243.46      255.40      3.47 o 
  -7   0   4       19.46       19.53      1.32 o 
  -6   0   4       47.80       48.75      1.55 o 
  -5   0   4        0.83        0.68      0.85 o 
  -4   0   4      317.64      348.79      2.83 o 
  -3   0   4      389.13      419.44      2.92 o 
  -2   0   4       29.18       21.66      1.49 o 
  -1   0   4      418.24      438.26      3.03 o 
   0   0   4      329.00      335.46      3.94 o 
   1   0   4      116.65      135.17      3.09 o 
   2   0   4      373.27      419.37     20.21 o 
   3   0   4        1.59        2.89      0.66 o 
   4   0   4       12.78        9.10      1.23 o 
   5   0   4      106.40      107.17      2.24 o 
   6   0   4       25.08       31.20      1.56 o 
   7   0   4        1.77        2.64      3.21 o 
   8   0   4      130.92      130.68      5.46 o 
   9   0   4       11.55       11.48      3.66 o 
  10   0   4        3.24        2.63      3.96 o 
 -11   1   4        6.75        6.41      1.98 o 
 -10   1   4       88.74       92.57      3.23 o 
  -9   1   4       15.76       11.92      2.67 o 
  -8   1   4       12.19        8.63      1.40 o 
  -7   1   4       20.46       22.80      1.47 o 
  -6   1   4       33.02       28.50      1.49 o 
  -5   1   4      362.61      416.76      3.63 o 
  -4   1   4      657.75      719.49      8.06 o 
  -3   1   4      354.77      350.20      2.97 o 
  -2   1   4      311.75      288.91      5.60 o 
  -1   1   4      427.79      408.60      3.50 o 
   0   1   4        2.00        4.10      1.53 o 
   1   1   4      664.88      773.02      6.59 o 
   2   1   4      122.68      125.81      2.25 o 
   3   1   4        2.35        2.00      0.72 o 
   4   1   4       24.36       26.28      1.08 o 
   5   1   4       15.72       14.34      1.07 o 
   6   1   4      197.07      190.72      3.12 o 
   7   1   4       10.25       10.98      3.26 o 
   8   1   4        6.13        7.95      3.63 o 
   9   1   4        0.05        0.15      3.52 o 
  10   1   4        2.70        3.81      4.21 o 
 -11   2   4       17.42       17.72      2.27 o 
 -10   2   4       22.89       21.34      2.24 o 
  -9   2   4        6.45        7.92      1.70 o 
  -8   2   4       35.08       37.19      1.90 o 
  -7   2   4        0.67        1.36      1.32 o 
  -6   2   4        5.54        8.39      1.39 o 
  -5   2   4       37.78       34.52      2.48 o 
  -4   2   4       65.00       67.57      1.76 o 
  -3   2   4       17.61       16.59      1.17 o 
  -2   2   4      157.37      149.01      2.09 o 
  -1   2   4     1364.41     1402.11      8.05 o 
   0   2   4     1923.49     1954.19      9.44 o 
   1   2   4      291.34      277.90      3.09 o 
   2   2   4        0.67        0.47      1.40 o 
   3   2   4       28.10       28.40      1.18 o 
   4   2   4       60.84       58.73      2.18 o 
   5   2   4       98.34       94.43      3.20 o 
   6   2   4      282.25      277.79      3.00 o 
   7   2   4       23.56       25.99      2.27 o 
   8   2   4        1.25        2.04      3.11 o 
   9   2   4        8.66       14.25      4.05 o 
  10   2   4        0.93        0.04      3.53 o 
 -11   3   4        2.22        1.38      2.74 o 
 -10   3   4        0.59        0.20      1.68 o 
  -9   3   4        6.85        7.46      1.27 o 
  -8   3   4        0.30        1.93      1.47 o 
  -7   3   4        0.04        0.29      1.38 o 
  -6   3   4       43.45       44.35      1.94 o 
  -5   3   4       13.81       13.83      1.49 o 
  -4   3   4       12.12        9.98      1.31 o 
  -3   3   4       49.51       43.31      1.56 o 
  -2   3   4       10.22        8.14      1.05 o 
  -1   3   4      589.74      603.98      4.05 o 
   0   3   4       82.49       92.95      1.59 o 
   1   3   4      110.94      114.62      2.40 o 
   2   3   4      105.68      108.74      2.52 o 
   3   3   4       53.93       51.29      1.57 o 
   4   3   4      160.94      155.47      2.32 o 
   5   3   4       94.02       98.84      2.02 o 
   6   3   4        1.44        1.56      1.08 o 
   7   3   4        0.02        1.13      1.60 o 
   8   3   4        2.11        4.90      3.37 o 
   9   3   4        0.01        0.00      3.95 o 
 -11   4   4        1.41        0.17      3.18 o 
 -10   4   4        0.11        1.34      2.66 o 
  -9   4   4        9.81        8.22      1.59 o 
  -8   4   4        0.62        0.89      1.54 o 
  -7   4   4        7.06        6.44      1.52 o 
  -6   4   4        4.44        4.55      1.50 o 
  -5   4   4       16.15       16.13      1.55 o 
  -4   4   4       66.11       69.14      2.01 o 
  -3   4   4       13.28       13.70      1.33 o 
  -2   4   4        1.93        1.81      0.95 o 
  -1   4   4       34.37       38.13      1.04 o 
   0   4   4       22.87       21.66      1.10 o 
   1   4   4       25.54       23.20      1.96 o 
   2   4   4        9.98        8.26      1.76 o 
   3   4   4       41.29       37.72      1.59 o 
   4   4   4       68.14       68.17      1.82 o 
   5   4   4      115.88      123.11      2.34 o 
   6   4   4        0.23        0.84      1.15 o 
   7   4   4        5.02        4.84      1.79 o 
   8   4   4        0.00        0.00      3.60 o 
 -11   5   4        2.10        2.53      2.94 o 
 -10   5   4        0.78        0.78      1.69 o 
  -9   5   4        1.11        1.26      1.68 o 
  -8   5   4        0.08        0.00      1.51 o 
  -7   5   4       15.74       16.73      1.85 o 
  -6   5   4        6.59        6.51      1.34 o 
  -5   5   4       30.21       30.73      1.38 o 
  -4   5   4        2.74        2.65      1.08 o 
  -3   5   4        0.90        1.10      1.01 o 
  -2   5   4        2.71        2.31      1.09 o 
  -1   5   4       10.56       11.10      0.84 o 
   0   5   4        0.02        0.38      0.81 o 
   1   5   4        7.83        8.79      1.75 o 
   2   5   4        0.20        0.00      1.71 o 
   3   5   4        3.09        3.12      1.20 o 
   4   5   4        6.44        5.90      1.22 o 
   5   5   4       28.03       29.75      1.61 o 
   6   5   4       17.39       18.54      2.10 o 
   7   5   4        2.28        1.40      1.80 o 
   8   5   4        6.78        6.18      3.47 o 
 -10   6   4        0.15        0.33      1.80 o 
  -9   6   4        0.38        0.07      1.80 o 
  -8   6   4        1.27        2.09      1.68 o 
  -7   6   4        4.67        6.54      1.73 o 
  -6   6   4        1.79        1.35      1.12 o 
  -5   6   4       19.26       18.86      1.31 o 
  -4   6   4        6.46        7.14      1.11 o 
  -3   6   4        5.79        5.66      1.03 o 
  -2   6   4        6.76        5.12      1.66 o 
  -1   6   4        0.72        2.70      1.56 o 
   0   6   4       11.23        9.90      2.57 o 
   1   6   4       61.41       55.97      3.38 o 
   2   6   4       34.40       30.52      2.06 o 
   3   6   4        8.69        9.64      1.38 o 
   4   6   4       13.90       14.93      1.46 o 
   5   6   4       53.36       56.05      2.09 o 
   6   6   4        9.58       10.91      2.25 o 
   7   6   4        0.01        0.27      2.07 o 
  -9   7   4        1.24        2.53      1.97 o 
  -8   7   4        7.74        6.40      1.85 o 
  -7   7   4       61.42       67.14      2.60 o 
  -6   7   4       40.30       45.84      2.12 o 
  -5   7   4        4.29        6.62      1.56 o 
  -4   7   4        0.11        1.28      1.55 o 
  -3   7   4        6.48        8.00      1.66 o 
  -2   7   4        1.32        1.33      1.53 o 
  -1   7   4        1.34        2.51      1.69 o 
   0   7   4       32.38       29.97      2.99 o 
   1   7   4        6.50        5.80      2.53 o 
   2   7   4        1.48        1.29      2.54 o 
   3   7   4       14.23       14.18      1.81 o 
   4   7   4        0.13        0.00      1.58 o 
   5   7   4        5.27        5.76      1.78 o 
   6   7   4        3.50        5.77      2.84 o 
  -9   8   4       16.40       16.15      2.98 o 
  -8   8   4        9.40        8.32      2.75 o 
  -7   8   4        9.70       14.30      3.24 o 
  -6   8   4        5.68        5.21      2.92 o 
  -5   8   4       14.31       14.18      1.78 o 
  -4   8   4       25.03       30.06      2.86 o 
  -3   8   4        2.90        3.88      1.79 o 
  -2   8   4       32.99       30.22      2.11 o 
  -1   8   4       33.11       32.34      2.21 o 
   0   8   4        1.19        2.34      2.65 o 
   1   8   4        0.24        1.60      2.44 o 
   2   8   4        9.86       13.51      2.90 o 
   3   8   4        2.15        1.83      1.80 o 
   4   8   4        0.33        1.52      1.73 o 
   5   8   4        1.85        2.00      1.63 o 
  -7   9   4        0.00        0.00      2.83 o 
  -6   9   4        2.25        3.22      2.95 o 
  -5   9   4       13.38       12.94      2.92 o 
  -4   9   4        2.35        2.95      1.70 o 
  -3   9   4        0.28        0.00      1.86 o 
  -2   9   4        5.19        3.73      1.74 o 
  -1   9   4        6.68        6.11      2.83 o 
   0   9   4       10.79       13.40      3.07 o 
   1   9   4       16.88       22.56      3.01 o 
   2   9   4       14.96       14.81      1.97 o 
   3   9   4        0.03        0.80      1.73 o 
  -6  10   4        0.25        1.13      2.60 o 
  -5  10   4        2.44        1.57      3.07 o 
  -4  10   4        0.58        3.09      1.95 o 
  -3  10   4        0.03        0.02      1.77 o 
  -2  10   4        1.67        1.41      1.85 o 
  -1  10   4       14.41       11.92      3.02 o 
   0  10   4        2.94        4.79      3.05 o 
   1  10   4        1.80        1.39      2.73 o 
  -1 -13   5        3.01        4.39      2.31 o 
   0 -13   5        0.93        0.34      2.39 o 
   1 -13   5        4.76        3.36      2.70 o 
   2 -13   5        0.15        0.04      2.22 o 
   3 -13   5       13.80       12.41      2.98 o 
   4 -13   5        6.54        4.42      2.06 o 
  -3 -12   5        0.21        0.16      2.66 o 
  -2 -12   5       17.19       20.15      2.86 o 
  -1 -12   5       42.55       43.37      3.55 o 
   0 -12   5        1.36        3.37      2.49 o 
   1 -12   5       12.83       11.57      2.67 o 
   2 -12   5       13.54       14.10      1.84 o 
   3 -12   5        3.08        3.04      2.21 o 
   4 -12   5        2.64        3.46      2.02 o 
   5 -12   5        1.32        3.36      2.12 o 
   6 -12   5        6.50        5.49      2.18 o 
  -5 -11   5       68.10       95.07      5.13 o 
  -4 -11   5        1.27        1.53      2.61 o 
  -3 -11   5        0.47        1.64      2.35 o 
  -2 -11   5        1.16        3.39      2.59 o 
  -1 -11   5       45.73       40.20      3.15 o 
   0 -11   5        0.21        2.91      2.30 o 
   1 -11   5       15.36       16.51      1.68 o 
   2 -11   5        0.47        1.71      2.00 o 
   3 -11   5        9.08        8.82      2.50 o 
   4 -11   5        9.85       10.98      1.95 o 
   5 -11   5        0.29        4.28      3.65 o 
   6 -11   5        8.52       10.00      2.70 o 
   7 -11   5        6.13        6.53      2.40 o 
  -6 -10   5        8.38       18.24      3.45 o 
  -5 -10   5        9.90       11.64      2.57 o 
  -4 -10   5       16.10       17.66      3.01 o 
  -3 -10   5       27.71       23.84      2.80 o 
  -2 -10   5        0.51        0.77      2.20 o 
  -1 -10   5       21.04       20.93      2.64 o 
   0 -10   5        1.18        1.19      1.23 o 
   1 -10   5        8.84        9.46      1.44 o 
   2 -10   5        9.49       10.53      2.24 o 
   3 -10   5        9.46        9.13      2.33 o 
   4 -10   5       19.27       17.13      1.97 o 
   5 -10   5       11.99       11.41      2.03 o 
   6 -10   5       14.67       12.42      2.20 o 
   7 -10   5        0.01        0.62      2.14 o 
   8 -10   5        2.70        1.64      1.98 o 
  -7  -9   5        7.71        6.95      3.11 o 
  -6  -9   5        0.20        0.00      1.81 o 
  -5  -9   5       10.59       13.96      2.56 o 
  -4  -9   5        4.28        5.00      1.66 o 
  -3  -9   5        3.35        1.87      1.61 o 
  -2  -9   5       25.62       27.45      2.72 o 
  -1  -9   5       96.26       93.67      2.67 o 
   0  -9   5       53.06       54.94      1.81 o 
   1  -9   5        1.87        2.26      1.24 o 
   2  -9   5       35.10       34.20      2.51 o 
   3  -9   5        5.71        4.00      2.14 o 
   4  -9   5        3.00        2.52      1.77 o 
   5  -9   5        3.77        3.36      1.84 o 
   6  -9   5        4.23        5.58      1.87 o 
   7  -9   5        5.45        4.57      2.02 o 
   8  -9   5       14.98       15.29      2.16 o 
   9  -9   5       16.32       14.30      2.46 o 
  -8  -8   5       16.25       16.58      3.55 o 
  -7  -8   5        6.92        8.48      3.02 o 
  -6  -8   5       13.19       13.89      1.84 o 
  -5  -8   5        2.95        4.46      1.76 o 
  -4  -8   5        6.95        6.10      1.64 o 
  -3  -8   5       20.67       20.65      1.79 o 
  -2  -8   5        7.23        6.76      1.57 o 
  -1  -8   5       69.98       69.96      1.63 o 
   0  -8   5      801.70      826.86      4.74 o 
   1  -8   5      309.66      314.84      3.91 o 
   2  -8   5        2.44        3.23      1.16 o 
   3  -8   5       39.86       30.65      2.04 o 
   4  -8   5      133.09      103.76      4.22 o 
   5  -8   5       20.71       16.88      2.04 o 
   6  -8   5        1.80        3.20      2.78 o 
   7  -8   5        3.96        5.27      2.48 o 
   8  -8   5       49.38       51.11      2.74 o 
   9  -8   5       11.63       15.42      2.11 o 
  -9  -7   5        0.99        0.00      3.02 o 
  -8  -7   5       14.05       14.22      3.10 o 
  -7  -7   5       22.14       32.45      3.01 o 
  -6  -7   5        0.76        0.13      1.55 o 
  -5  -7   5        0.17        0.05      1.54 o 
  -4  -7   5       13.43        9.31      1.54 o 
  -3  -7   5       44.20       37.98      2.00 o 
  -2  -7   5        1.36        0.33      0.80 o 
  -1  -7   5        8.24        6.28      0.71 o 
   0  -7   5        1.36        1.64      0.91 o 
   1  -7   5        0.75        2.07      0.91 o 
   2  -7   5        1.79        3.32      1.01 o 
   3  -7   5        0.10        0.47      0.83 o 
   4  -7   5        1.81        4.67      1.38 o 
   5  -7   5       34.79       30.19      2.29 o 
   6  -7   5        9.96        9.44      1.82 o 
   7  -7   5        0.23        0.82      2.27 o 
   8  -7   5        9.77       13.42      2.83 o 
   9  -7   5        3.96        3.06      2.45 o 
  10  -7   5        2.39        0.71      2.93 o 
  -9  -6   5       23.23       30.48      2.46 o 
  -8  -6   5        0.71        0.16      2.17 o 
  -7  -6   5        3.13        4.10      2.11 o 
  -6  -6   5       28.40       25.34      1.84 o 
  -5  -6   5        5.20        5.39      1.00 o 
  -4  -6   5       19.26       19.06      1.16 o 
  -3  -6   5        0.75        0.51      0.87 o 
  -2  -6   5       25.58       20.91      0.86 o 
  -1  -6   5       42.62       42.90      1.12 o 
   0  -6   5        4.18        3.32      0.77 o 
   1  -6   5        2.45        2.96      0.89 o 
   2  -6   5        7.87       10.39      0.93 o 
   3  -6   5        0.81        2.13      0.80 o 
   4  -6   5        8.29        7.20      1.66 o 
   5  -6   5        2.10        3.11      1.76 o 
   6  -6   5        5.07        6.48      1.79 o 
   7  -6   5       24.92       23.52      2.05 o 
   8  -6   5       16.88       15.20      2.08 o 
   9  -6   5        0.86        0.00      1.98 o 
  10  -6   5        0.19        0.00      2.38 o 
 -10  -5   5        2.22        0.99      3.46 o 
  -9  -5   5        1.26        0.89      1.78 o 
  -8  -5   5        1.16        0.96      1.31 o 
  -7  -5   5        8.19        9.04      1.35 o 
  -6  -5   5        0.41        0.59      1.21 o 
  -5  -5   5      140.60      148.86      2.70 o 
  -4  -5   5      370.73      364.44      3.16 o 
  -3  -5   5        7.60        7.97      0.96 o 
  -2  -5   5        5.01        4.57      0.50 o 
  -1  -5   5        0.00        0.95      0.80 o 
   0  -5   5        1.59        1.61      1.05 o 
   1  -5   5        2.26        4.36      0.72 o 
   2  -5   5       37.16       35.22      1.64 o 
   3  -5   5       39.31       46.23      1.90 o 
   4  -5   5       48.21       43.87      1.11 o 
   5  -5   5        6.94        6.91      2.17 o 
   6  -5   5       66.10       62.97      2.50 o 
   7  -5   5       91.25       89.43      2.86 o 
   8  -5   5        0.49        0.00      1.81 o 
   9  -5   5        0.08        0.00      1.81 o 
  10  -5   5       10.72        8.66      2.18 o 
 -10  -4   5        2.50        0.89      1.73 o 
  -9  -4   5        0.80        1.49      1.37 o 
  -8  -4   5        0.04        0.47      1.34 o 
  -7  -4   5       73.74       72.33      3.74 o 
  -6  -4   5        0.03        0.44      1.28 o 
  -5  -4   5       61.37       55.68      1.91 o 
  -4  -4   5       62.52       57.07      2.34 o 
  -3  -4   5        0.24        0.26      1.27 o 
  -2  -4   5        5.55        4.73      0.92 o 
  -1  -4   5        4.80        3.59      0.83 o 
   0  -4   5      533.04      562.32     15.48 o 
   1  -4   5      495.65      559.52      8.21 o 
   2  -4   5      153.27      202.40      4.12 o 
   3  -4   5        9.52        9.65      1.56 o 
   4  -4   5       48.79       55.17      2.20 o 
   5  -4   5       24.53       24.85      2.11 o 
   6  -4   5      324.16      324.94      4.75 o 
   7  -4   5        0.01        0.00      1.78 o 
   8  -4   5       42.18       46.51      2.46 o 
   9  -4   5       16.56       20.17      3.38 o 
  10  -4   5        4.67        4.98      3.44 o 
 -11  -3   5        8.47        7.84      2.04 o 
 -10  -3   5        3.75        4.58      2.07 o 
  -9  -3   5        4.96        4.54      1.49 o 
  -8  -3   5        9.48        7.74      1.39 o 
  -7  -3   5        1.81        2.04      1.35 o 
  -6  -3   5     1854.95     1866.93      8.90 o 
  -5  -3   5       44.26       40.80      2.47 o 
  -4  -3   5      105.51      104.98      2.96 o 
  -3  -3   5      645.91      625.32      5.90 o 
  -2  -3   5     1227.31     1301.96      8.62 o 
  -1  -3   5       20.83       23.20      1.24 o 
   0  -3   5      128.65      132.37      3.03 o 
   1  -3   5      379.19      414.97      4.51 o 
   2  -3   5      644.27      687.01     11.67 o 
   3  -3   5      308.02      330.79      9.69 o 
   4  -3   5        1.19        0.55      1.60 o 
   5  -3   5      155.48      158.66      5.61 o 
   6  -3   5        9.22       12.11      3.10 o 
   7  -3   5        2.90        4.30      1.69 o 
   8  -3   5       12.60       14.80      3.22 o 
   9  -3   5       24.77       30.30      3.84 o 
  10  -3   5       17.06       16.56      3.89 o 
 -11  -2   5        0.89        0.15      1.95 o 
 -10  -2   5        1.87        2.00      2.02 o 
  -9  -2   5        0.07        1.37      2.36 o 
  -8  -2   5        0.05        0.00      1.30 o 
  -7  -2   5       57.52       56.69      3.23 o 
  -6  -2   5      120.23      105.17      3.61 o 
  -5  -2   5       73.76       67.13      2.84 o 
  -4  -2   5       46.32       48.69      2.35 o 
  -3  -2   5        0.02        1.39      0.38 o 
  -2  -2   5        4.99        9.36      1.14 o 
  -1  -2   5     2399.46     2530.92     30.15 o 
   0  -2   5       23.89       35.66      1.26 o 
   1  -2   5        5.45        5.18      1.05 o 
   2  -2   5       76.91       80.52      2.01 o 
   3  -2   5      414.70      421.25      4.05 o 
   4  -2   5        0.26        0.17      1.61 o 
   5  -2   5       61.53       62.11      1.46 o 
   6  -2   5       36.68       35.49      3.50 o 
   7  -2   5       41.19       46.40      3.78 o 
   8  -2   5       25.44       31.64      3.68 o 
   9  -2   5       39.89       42.19      4.31 o 
  10  -2   5       23.47       23.05      3.92 o 
 -11  -1   5        0.94        1.01      2.11 o 
 -10  -1   5        2.10        3.64      2.44 o 
  -9  -1   5       15.71       12.20      2.50 o 
  -8  -1   5       72.77       75.30      3.79 o 
  -7  -1   5        0.75        0.19      2.16 o 
  -6  -1   5        0.86        0.64      0.83 o 
  -5  -1   5       14.74       14.17      0.92 o 
  -4  -1   5       66.01       70.89      1.35 o 
  -3  -1   5      200.16      206.48      3.71 o 
  -2  -1   5       29.20       37.76      2.02 o 
  -1  -1   5      143.99      150.74      2.14 o 
   0  -1   5        0.99        0.52      0.85 o 
   1  -1   5        0.80        2.39      1.05 o 
   2  -1   5      217.91      211.15      4.42 o 
   3  -1   5      543.29      576.06      7.14 o 
   4  -1   5        0.63        0.83      1.55 o 
   5  -1   5       51.75       51.00      1.75 o 
   6  -1   5       35.15       42.16      3.78 o 
   7  -1   5       30.57       31.48      3.87 o 
   8  -1   5       92.26       98.35      4.96 o 
   9  -1   5        5.57        8.71      3.91 o 
  10  -1   5        9.86        9.62      3.76 o 
 -11   0   5        0.50        0.09      2.03 o 
 -10   0   5        0.05        0.00      2.61 o 
  -9   0   5       93.47       91.00      4.27 o 
  -8   0   5       15.09       13.33      2.63 o 
  -7   0   5       36.96       32.24      2.82 o 
  -6   0   5        6.69        4.81      1.06 o 
  -5   0   5        1.96        1.94      1.00 o 
  -4   0   5       39.99       47.91      1.39 o 
  -3   0   5       98.36      105.34      1.77 o 
  -2   0   5        0.17        0.67      1.34 o 
  -1   0   5      149.97      139.72      2.09 o 
   0   0   5        1.83        2.02      1.84 o 
   1   0   5        5.00        4.97      2.21 o 
   2   0   5       41.43       32.43      2.84 o 
   3   0   5      140.41      141.80      1.77 o 
   4   0   5        9.99       10.51      0.79 o 
   5   0   5        2.32        1.76      1.39 o 
   6   0   5        4.82        6.35      2.75 o 
   7   0   5      314.21      312.23      7.19 o 
   8   0   5       22.65       28.94      4.10 o 
   9   0   5        7.13        9.32      3.58 o 
  10   0   5        4.66        4.92      4.10 o 
 -11   1   5        5.66        4.29      2.21 o 
 -10   1   5        0.00        0.28      1.95 o 
  -9   1   5       18.70       22.88      2.94 o 
  -8   1   5        0.06        0.97      2.23 o 
  -7   1   5        0.68        0.57      1.16 o 
  -6   1   5       11.48       15.41      2.81 o 
  -5   1   5      249.21      264.62      3.13 o 
  -4   1   5        5.93        6.53      1.33 o 
  -3   1   5        0.20        0.00      0.99 o 
  -2   1   5      176.72      188.47      3.51 o 
  -1   1   5      911.08      892.51      4.79 o 
   0   1   5      293.59      330.77      4.59 o 
   1   1   5      466.42      517.23      6.10 o 
   2   1   5      161.32      164.84      4.30 o 
   3   1   5       44.69       45.36      1.22 o 
   4   1   5       86.78       80.13      2.56 o 
   5   1   5       40.18       33.04      1.90 o 
   6   1   5        4.89        5.65      1.52 o 
   7   1   5        0.04        2.08      3.31 o 
   8   1   5       40.98       43.59      4.43 o 
   9   1   5        1.56        3.44      3.39 o 
 -11   2   5        4.04        0.20      2.13 o 
 -10   2   5        1.97        0.53      1.77 o 
  -9   2   5        2.02        1.21      2.61 o 
  -8   2   5       21.64       20.65      1.69 o 
  -7   2   5       13.44       10.68      1.43 o 
  -6   2   5       55.76       58.34      2.01 o 
  -5   2   5       22.12       22.76      1.58 o 
  -4   2   5       12.50       13.29      1.33 o 
  -3   2   5       23.14       25.15      1.40 o 
  -2   2   5        4.52        7.74      1.15 o 
  -1   2   5      246.83      256.84      2.77 o 
   0   2   5      545.07      525.97      5.65 o 
   1   2   5       81.43       79.47      3.27 o 
   2   2   5      151.80      170.19      3.03 o 
   3   2   5      144.61      156.63      2.17 o 
   4   2   5       54.24       52.89      1.54 o 
   5   2   5      123.64      126.20      2.10 o 
   6   2   5        9.01       10.37      2.03 o 
   7   2   5       15.05       13.58      3.35 o 
   8   2   5        1.00        3.75      3.22 o 
   9   2   5       11.16       12.02      4.40 o 
 -11   3   5        6.44        6.53      3.29 o 
 -10   3   5        4.22        8.03      3.39 o 
  -9   3   5        8.05        7.60      2.59 o 
  -8   3   5       52.72       54.98      2.52 o 
  -7   3   5       40.14       43.14      1.99 o 
  -6   3   5        0.33        1.23      1.37 o 
  -5   3   5        4.87        4.26      1.42 o 
  -4   3   5       56.26       52.62      1.90 o 
  -3   3   5       16.78       17.82      1.42 o 
  -2   3   5        9.46        6.99      1.20 o 
  -1   3   5       58.29       58.83      1.63 o 
   0   3   5       38.50       35.02      1.31 o 
   1   3   5       25.54       29.38      4.68 o 
   2   3   5       45.71       46.03      2.30 o 
   3   3   5       29.06       27.58      1.45 o 
   4   3   5       28.47       28.20      1.41 o 
   5   3   5       28.71       28.27      1.40 o 
   6   3   5        9.33        8.78      2.44 o 
   7   3   5        1.62        2.89      3.09 o 
   8   3   5        4.56        7.87      3.49 o 
   9   3   5        1.53        5.12      4.33 o 
 -11   4   5        0.29        0.00      3.37 o 
 -10   4   5        0.88        0.24      2.97 o 
  -9   4   5       16.28       15.67      1.94 o 
  -8   4   5        0.11        1.16      1.48 o 
  -7   4   5       16.55       16.59      1.77 o 
  -6   4   5        9.00       11.74      1.75 o 
  -5   4   5       16.48       13.85      1.58 o 
  -4   4   5        4.68        2.36      1.38 o 
  -3   4   5       53.23       48.79      1.85 o 
  -2   4   5        0.13        1.39      1.22 o 
  -1   4   5       71.92       74.35      1.55 o 
   0   4   5       38.44       38.88      1.39 o 
   1   4   5        0.06        0.96      1.09 o 
   2   4   5       32.85       32.78      2.18 o 
   3   4   5        5.82        4.14      1.18 o 
   4   4   5        0.30        0.28      1.13 o 
   5   4   5        2.79        5.98      1.77 o 
   6   4   5        9.89       10.26      1.89 o 
   7   4   5       14.72       14.29      2.09 o 
   8   4   5        2.77        6.75      4.18 o 
 -10   5   5        3.00        3.26      2.77 o 
  -9   5   5        0.18        0.11      1.75 o 
  -8   5   5        6.35        7.00      1.75 o 
  -7   5   5        4.27        3.18      1.58 o 
  -6   5   5        2.12        1.81      1.54 o 
  -5   5   5       13.96       16.35      1.65 o 
  -4   5   5        0.77        1.78      1.08 o 
  -3   5   5        0.34        1.29      1.05 o 
  -2   5   5        4.77        5.30      1.08 o 
  -1   5   5       33.21       32.78      1.40 o 
   0   5   5        6.15        4.62      0.97 o 
   1   5   5       92.03       88.18      2.58 o 
   2   5   5        2.69        1.31      1.75 o 
   3   5   5       10.06        8.40      1.33 o 
   4   5   5        0.54        0.14      1.23 o 
   5   5   5        4.41        5.68      2.00 o 
   6   5   5        1.34        1.69      1.81 o 
   7   5   5        0.04        0.00      2.04 o 
 -10   6   5        0.15        0.29      1.71 o 
  -9   6   5        2.23        2.80      2.01 o 
  -8   6   5        0.56        2.69      1.82 o 
  -7   6   5      163.46      168.86      3.58 o 
  -6   6   5       11.86       11.10      1.36 o 
  -5   6   5       23.05       21.95      1.42 o 
  -4   6   5       44.06       45.95      1.61 o 
  -3   6   5       15.38       16.46      1.24 o 
  -2   6   5       10.90       10.76      1.81 o 
  -1   6   5       18.72       15.51      2.60 o 
   0   6   5        1.26        1.74      2.48 o 
   1   6   5       19.18       19.16      2.88 o 
   2   6   5       10.10       11.08      2.87 o 
   3   6   5        1.10        1.40      1.28 o 
   4   6   5       96.12       96.51      2.43 o 
   5   6   5        7.34        7.76      2.28 o 
   6   6   5        4.84        2.86      2.22 o 
  -9   7   5        1.78        1.15      2.06 o 
  -8   7   5       18.42       17.47      2.13 o 
  -7   7   5        0.06        1.58      1.79 o 
  -6   7   5       22.55       25.64      3.26 o 
  -5   7   5        0.04        0.00      1.59 o 
  -4   7   5       12.80       13.63      1.90 o 
  -3   7   5        0.75        2.01      1.69 o 
  -2   7   5       60.23       60.47      2.51 o 
  -1   7   5       29.81       27.79      3.22 o 
   0   7   5       11.41        8.82      2.54 o 
   1   7   5        1.81        2.19      2.56 o 
   2   7   5       16.12       20.69      3.16 o 
   3   7   5        0.87        1.31      1.62 o 
   4   7   5        8.62       10.71      1.85 o 
   5   7   5        1.20        2.83      2.89 o 
  -8   8   5       14.51       11.29      2.74 o 
  -7   8   5        0.25        2.83      3.06 o 
  -6   8   5        6.19        7.04      2.98 o 
  -5   8   5        6.66        9.60      1.90 o 
  -4   8   5        0.58        0.12      1.81 o 
  -3   8   5       30.81       29.03      2.29 o 
  -2   8   5       18.29       20.68      2.28 o 
  -1   8   5       22.90       24.03      3.14 o 
   0   8   5        0.00        1.05      2.86 o 
   1   8   5        0.01        1.26      2.84 o 
   2   8   5       41.23       52.54      4.08 o 
   3   8   5        4.58        4.43      1.85 o 
   4   8   5        2.51        3.89      1.89 o 
  -7   9   5        1.40        1.51      2.39 o 
  -6   9   5        0.49        0.56      2.53 o 
  -5   9   5       10.40       10.35      3.26 o 
  -4   9   5        0.03        0.00      1.96 o 
  -3   9   5        0.62        1.29      1.92 o 
  -2   9   5        2.39        2.76      2.40 o 
  -1   9   5       11.56       12.28      3.02 o 
   0   9   5        2.31        7.05      2.63 o 
   1   9   5        9.44       13.19      3.36 o 
   2   9   5        0.01        0.00      1.83 o 
  -4  10   5        1.16        1.01      1.77 o 
  -3  10   5        1.47        2.43      2.06 o 
  -2  10   5        2.00        2.86      2.92 o 
  -1  10   5        1.55        2.21      2.61 o 
  -1 -13   6       11.84       14.18      2.93 o 
   0 -13   6        3.77        3.63      2.26 o 
   1 -13   6        0.10        1.19      2.50 o 
   2 -13   6       40.17       44.93      3.41 o 
   3 -13   6       19.92       21.28      2.46 o 
  -3 -12   6        0.41        2.02      2.26 o 
  -2 -12   6        1.22        2.60      2.31 o 
  -1 -12   6        1.33        1.43      2.13 o 
   0 -12   6        0.22        0.00      2.07 o 
   1 -12   6       19.21       20.27      2.72 o 
   2 -12   6        8.78        9.16      1.77 o 
   3 -12   6       12.84       13.73      1.56 o 
   4 -12   6       15.47       16.02      2.59 o 
   5 -12   6        1.16        0.08      1.98 o 
   6 -12   6       64.60       74.76      3.51 o 
  -5 -11   6        8.78       12.10      2.95 o 
  -4 -11   6        0.29        0.82      2.17 o 
  -3 -11   6        2.23        2.27      2.21 o 
  -2 -11   6       17.57       20.68      2.98 o 
  -1 -11   6       12.20       14.71      2.70 o 
   0 -11   6       13.87       13.13      2.48 o 
   1 -11   6       11.52       15.22      2.34 o 
   2 -11   6        1.63        0.19      1.33 o 
   3 -11   6        9.83        8.83      1.86 o 
   4 -11   6        1.22        1.79      1.84 o 
   5 -11   6        0.07        0.00      2.06 o 
   6 -11   6        1.79        1.90      1.89 o 
   7 -11   6       13.61       14.11      2.21 o 
  -6 -10   6        8.63        8.49      2.64 o 
  -5 -10   6        4.24        4.85      2.50 o 
  -4 -10   6        0.35        0.61      2.45 o 
  -3 -10   6        3.76        5.10      1.65 o 
  -2 -10   6        2.97        3.66      1.57 o 
  -1 -10   6        0.12        0.32      1.51 o 
   0 -10   6        3.12        3.29      1.38 o 
   1 -10   6       20.53       19.69      1.58 o 
   2 -10   6       23.88       25.55      1.75 o 
   3 -10   6        9.94       10.01      1.86 o 
   4 -10   6        0.89        0.05      1.85 o 
   5 -10   6        1.85        2.09      1.94 o 
   6 -10   6        0.84        1.37      2.05 o 
   7 -10   6        5.04        4.89      2.19 o 
   8 -10   6        8.15        6.56      2.29 o 
  -6  -9   6        0.00        0.61      1.72 o 
  -5  -9   6        2.60        2.76      1.65 o 
  -4  -9   6        1.30        0.24      1.56 o 
  -3  -9   6        0.01        0.00      1.52 o 
  -2  -9   6        1.60        0.43      1.36 o 
  -1  -9   6       20.35       18.06      1.71 o 
   0  -9   6        5.88        7.68      1.06 o 
   1  -9   6        3.85        4.10      1.00 o 
   2  -9   6        9.50        9.78      1.06 o 
   3  -9   6        0.02        0.56      1.62 o 
   4  -9   6        0.02        0.00      1.63 o 
   5  -9   6        0.45        0.95      1.80 o 
   6  -9   6        9.40        9.65      2.02 o 
   7  -9   6        0.04        1.29      1.93 o 
   8  -9   6        1.85        2.81      2.10 o 
   9  -9   6        1.42        3.22      2.79 o 
  -8  -8   6       16.57       19.76      3.13 o 
  -7  -8   6        2.74        3.69      2.52 o 
  -6  -8   6       10.39       11.56      2.45 o 
  -5  -8   6       32.46       28.02      2.06 o 
  -4  -8   6       38.66       29.11      2.08 o 
  -3  -8   6       39.95       33.14      2.04 o 
  -2  -8   6       21.63       18.80      1.68 o 
  -1  -8   6       46.45       43.91      2.00 o 
   0  -8   6       12.47       11.54      0.86 o 
   1  -8   6        0.03        0.70      0.94 o 
   2  -8   6        9.89       11.38      0.94 o 
   3  -8   6       20.85       20.55      1.39 o 
   4  -8   6      184.24      167.30      5.08 o 
   5  -8   6       33.04       28.71      3.35 o 
   6  -8   6        3.78        4.69      2.98 o 
   7  -8   6       11.60       17.49      3.06 o 
   8  -8   6       28.48       38.71      3.61 o 
   9  -8   6        0.95        0.70      2.52 o 
  -9  -7   6        0.82        0.58      1.83 o 
  -8  -7   6        4.46        3.65      2.87 o 
  -7  -7   6       51.89       64.32      3.72 o 
  -6  -7   6        1.30        2.60      2.11 o 
  -5  -7   6        0.84        1.34      1.57 o 
  -4  -7   6       84.83       68.08      2.43 o 
  -3  -7   6       19.37       25.19      1.23 o 
  -2  -7   6      585.62      577.75      7.64 o 
  -1  -7   6       74.41       70.32      1.27 o 
   0  -7   6      775.57      759.32      4.22 o 
   1  -7   6      776.17      760.53      7.02 o 
   2  -7   6      142.75      140.67      1.72 o 
   3  -7   6       27.88       27.47      1.20 o 
   4  -7   6       28.02       26.47      1.96 o 
   5  -7   6        0.33        1.75      1.62 o 
   6  -7   6        1.02        2.59      1.75 o 
   7  -7   6        0.44        0.87      1.72 o 
   8  -7   6       20.16       19.43      2.87 o 
   9  -7   6        5.72        1.78      2.55 o 
  -9  -6   6        1.34        0.85      2.17 o 
  -8  -6   6       37.97       39.31      3.16 o 
  -7  -6   6       17.28       18.82      2.44 o 
  -6  -6   6        1.37        1.39      1.24 o 
  -5  -6   6        8.76        6.25      1.24 o 
  -4  -6   6       16.52       18.89      1.25 o 
  -3  -6   6      174.56      166.99      2.30 o 
  -2  -6   6       23.95       19.43      0.76 o 
  -1  -6   6       91.91       90.93      1.28 o 
   0  -6   6        2.54        1.62      0.88 o 
   1  -6   6       69.45       65.19      1.41 o 
   2  -6   6      138.27      150.02      2.13 o 
   3  -6   6      116.14      122.38      1.48 o 
   4  -6   6        9.19       13.94      2.21 o 
   5  -6   6       23.52       20.75      1.96 o 
   6  -6   6       90.44       84.60      3.14 o 
   7  -6   6        2.87        2.52      1.90 o 
   8  -6   6        0.37        0.26      2.04 o 
   9  -6   6        2.06        0.65      2.16 o 
  10  -6   6        4.75        2.25      2.31 o 
 -10  -5   6        0.03        0.19      3.05 o 
  -9  -5   6       16.51       19.82      1.90 o 
  -8  -5   6        0.37        0.20      1.37 o 
  -7  -5   6        0.69        0.91      1.29 o 
  -6  -5   6        0.00        0.26      1.23 o 
  -5  -5   6      292.13      289.11      4.26 o 
  -4  -5   6      328.39      307.24      3.65 o 
  -3  -5   6        3.65        4.97      1.19 o 
  -2  -5   6       64.66       68.10      1.10 o 
  -1  -5   6      138.05      135.24      1.78 o 
   0  -5   6       18.56       22.30      1.16 o 
   1  -5   6       36.75       38.53      1.35 o 
   2  -5   6       73.30       94.40      1.43 o 
   3  -5   6        1.55        2.55      1.05 o 
   4  -5   6       59.98       55.18      2.41 o 
   5  -5   6        1.80        1.79      1.81 o 
   6  -5   6        1.93        3.13      1.91 o 
   7  -5   6       30.28       25.31      2.32 o 
   8  -5   6        8.33        8.51      2.03 o 
   9  -5   6        0.00        0.00      2.14 o 
  10  -5   6        2.87        3.23      4.21 o 
 -10  -4   6        0.41        0.00      2.57 o 
  -9  -4   6        0.28        0.00      1.39 o 
  -8  -4   6        1.22        1.13      1.35 o 
  -7  -4   6       20.33       17.81      1.58 o 
  -6  -4   6        0.03        0.21      1.35 o 
  -5  -4   6      150.82      151.41      3.85 o 
  -4  -4   6      180.72      161.19      3.72 o 
  -3  -4   6        0.36        1.62      0.83 o 
  -2  -4   6       14.25       14.42      1.03 o 
  -1  -4   6        0.36        1.44      0.95 o 
   0  -4   6      603.63      658.38      6.77 o 
   1  -4   6       24.11       29.81      0.90 o 
   2  -4   6        0.54        1.61      0.60 o 
   3  -4   6       88.76       86.37      2.45 o 
   4  -4   6      148.74      155.05      6.33 o 
   5  -4   6      113.17      113.43      3.06 o 
   6  -4   6      213.44      206.11      3.87 o 
   7  -4   6        3.03        1.31      1.90 o 
   8  -4   6        7.10        6.74      2.14 o 
   9  -4   6        1.05        0.00      3.40 o 
  10  -4   6        0.00        0.00      3.69 o 
 -10  -3   6        0.12        0.25      2.25 o 
  -9  -3   6        0.72        0.20      1.39 o 
  -8  -3   6       10.75       13.44      1.59 o 
  -7  -3   6       96.83       93.22      2.55 o 
  -6  -3   6        5.30        5.81      2.35 o 
  -5  -3   6       95.31       89.45      3.31 o 
  -4  -3   6       51.93       48.97      1.73 o 
  -3  -3   6      139.32      145.01      1.76 o 
  -2  -3   6      426.95      420.17      3.07 o 
  -1  -3   6       70.19       78.07      2.60 o 
   0  -3   6       34.59       38.90      1.46 o 
   1  -3   6       39.08       45.63      3.17 o 
   2  -3   6      695.10      755.72     11.79 o 
   3  -3   6       77.25       73.48      2.35 o 
   4  -3   6       32.95       26.93      3.01 o 
   5  -3   6      689.55      689.34      6.19 o 
   6  -3   6       35.34       31.56      2.29 o 
   7  -3   6        4.51        2.65      3.68 o 
   8  -3   6        0.12        0.00      3.84 o 
   9  -3   6       52.12       53.17      4.69 o 
  10  -3   6        4.05        2.58      4.46 o 
 -11  -2   6        1.68        1.03      2.14 o 
 -10  -2   6       19.39       21.65      3.27 o 
  -9  -2   6        7.14        8.37      1.49 o 
  -8  -2   6        5.52        6.19      1.51 o 
  -7  -2   6      435.14      427.29      6.99 o 
  -6  -2   6      158.28      155.06      4.23 o 
  -5  -2   6       56.99       58.11      2.91 o 
  -4  -2   6        0.09        1.08      1.79 o 
  -3  -2   6        3.00        3.29      0.46 o 
  -2  -2   6      662.46      737.89     15.71 o 
  -1  -2   6       63.32       62.26      1.28 o 
   0  -2   6      164.17      171.65      2.35 o 
   1  -2   6       44.93       41.50      1.60 o 
   2  -2   6       19.60       23.90      1.68 o 
   3  -2   6       39.69       38.63      2.06 o 
   4  -2   6      112.08      117.81      2.96 o 
   5  -2   6        4.18        3.80      1.28 o 
   6  -2   6      123.98      123.85      5.12 o 
   7  -2   6      107.40      105.13      5.32 o 
   8  -2   6        3.22        0.17      3.39 o 
   9  -2   6       19.41       20.47      4.46 o 
  10  -2   6       69.20       82.29      5.58 o 
 -11  -1   6        0.36        0.45      2.04 o 
 -10  -1   6        3.83        3.36      2.66 o 
  -9  -1   6        4.93        3.43      2.32 o 
  -8  -1   6       18.64       18.60      2.91 o 
  -7  -1   6      119.02      125.30      4.32 o 
  -6  -1   6       19.22       21.12      2.59 o 
  -5  -1   6       69.44       74.24      3.17 o 
  -4  -1   6       15.29       21.86      2.26 o 
  -3  -1   6      163.89      156.16      3.63 o 
  -2  -1   6      151.88      164.63      3.56 o 
  -1  -1   6       52.78       51.38      3.13 o 
   0  -1   6       76.97       80.53      2.96 o 
   1  -1   6       15.45       10.18      2.36 o 
   2  -1   6       49.57       37.34      3.67 o 
   3  -1   6        0.39        2.72      3.32 o 
   4  -1   6       40.08       39.59      1.93 o 
   5  -1   6       39.18       37.34      1.84 o 
   6  -1   6        0.47        0.00      3.48 o 
   7  -1   6        8.25        6.96      3.93 o 
   8  -1   6        8.94        6.84      3.42 o 
   9  -1   6       10.85       12.37      3.83 o 
  10  -1   6        0.00        0.12      4.62 o 
 -11   0   6        1.12        1.70      2.20 o 
 -10   0   6        0.02        3.12      2.97 o 
  -9   0   6       16.79       17.80      3.09 o 
  -8   0   6       12.37       11.64      2.56 o 
  -7   0   6        9.57        8.83      2.40 o 
  -6   0   6        1.64        0.61      1.07 o 
  -5   0   6        2.68        2.36      1.11 o 
  -4   0   6       82.30       79.96      1.85 o 
  -3   0   6       83.14       84.16      2.98 o 
  -2   0   6      109.18      112.51      3.11 o 
  -1   0   6       40.24       32.94      1.57 o 
   0   0   6        0.46        1.55      2.08 o 
   1   0   6       18.60       14.25      2.58 o 
   2   0   6       92.70      101.70      4.16 o 
   3   0   6        0.02        0.15      0.62 o 
   4   0   6       10.50       10.50      1.74 o 
   5   0   6        0.00        0.89      1.43 o 
   6   0   6       12.08       10.80      3.62 o 
   7   0   6        6.43       11.01      3.53 o 
   8   0   6       24.99       32.07      4.44 o 
   9   0   6        0.59        3.60      4.27 o 
 -11   1   6        3.43        1.65      1.85 o 
 -10   1   6        0.47        1.30      2.88 o 
  -9   1   6        9.46        6.01      2.81 o 
  -8   1   6        0.13        0.00      2.38 o 
  -7   1   6        0.15        0.07      1.20 o 
  -6   1   6        6.86        6.78      1.27 o 
  -5   1   6        8.23       10.41      1.36 o 
  -4   1   6        0.47        0.45      1.20 o 
  -3   1   6       14.98       13.24      2.04 o 
  -2   1   6        3.13        0.74      1.79 o 
  -1   1   6      265.72      271.43      3.14 o 
   0   1   6      425.08      425.63      5.66 o 
   1   1   6       88.56       81.06      3.65 o 
   2   1   6       67.53       66.54      3.93 o 
   3   1   6        0.30        0.61      0.80 o 
   4   1   6        5.36        3.40      1.67 o 
   5   1   6       45.26       40.33      2.13 o 
   6   1   6       18.81       12.80      1.72 o 
   7   1   6        0.12        2.08      3.28 o 
   8   1   6        0.30        6.10      3.99 o 
   9   1   6        1.64        7.81      4.38 o 
 -11   2   6        1.79        0.00      2.07 o 
 -10   2   6        0.95        0.03      2.91 o 
  -9   2   6       11.50        6.35      2.48 o 
  -8   2   6       69.48       56.64      3.52 o 
  -7   2   6        6.68        5.18      1.40 o 
  -6   2   6        6.47        4.31      1.35 o 
  -5   2   6      123.08      132.44      2.66 o 
  -4   2   6        0.03        0.08      1.35 o 
  -3   2   6       23.84       27.54      1.58 o 
  -2   2   6      112.43      108.22      3.15 o 
  -1   2   6      117.73      114.42      2.27 o 
   0   2   6        9.66        9.92      1.45 o 
   1   2   6       20.08       21.67      3.02 o 
   2   2   6        4.67        6.27      1.91 o 
   3   2   6       12.18        9.75      1.13 o 
   4   2   6        9.44        8.92      1.85 o 
   5   2   6       34.16       32.06      2.18 o 
   6   2   6        8.08        7.77      2.66 o 
   7   2   6        6.22        8.15      3.84 o 
   8   2   6       18.83       22.65      3.99 o 
 -11   3   6        1.83        0.48      3.09 o 
 -10   3   6        6.31        5.93      3.26 o 
  -9   3   6        1.76        1.52      2.34 o 
  -8   3   6        8.98       10.15      1.60 o 
  -7   3   6        3.99        4.17      1.46 o 
  -6   3   6       50.78       51.37      2.11 o 
  -5   3   6       10.09       10.01      1.57 o 
  -4   3   6      122.00      119.84      2.65 o 
  -3   3   6       65.60       65.11      2.64 o 
  -2   3   6       84.40       86.78      2.92 o 
  -1   3   6      102.43      102.65      2.21 o 
   0   3   6      288.47      288.26      7.70 o 
   1   3   6       52.09       60.92      2.45 o 
   2   3   6       19.21       14.95      2.07 o 
   3   3   6        7.13        9.03      1.18 o 
   4   3   6       25.98       26.97      2.76 o 
   5   3   6        2.92        3.61      1.95 o 
   6   3   6        3.19        3.86      1.71 o 
   7   3   6        3.56        1.78      4.02 o 
   8   3   6        7.40        6.65      3.94 o 
 -10   4   6        6.48        4.05      3.03 o 
  -9   4   6        0.88        2.02      2.87 o 
  -8   4   6        2.18        1.74      1.55 o 
  -7   4   6        2.82        2.92      1.67 o 
  -6   4   6       43.69       43.69      2.14 o 
  -5   4   6       90.56       94.18      2.54 o 
  -4   4   6       18.89       16.64      1.62 o 
  -3   4   6        5.96        8.22      1.44 o 
  -2   4   6       26.59       24.77      1.99 o 
  -1   4   6      110.60      107.21      2.85 o 
   0   4   6        0.05        0.46      1.10 o 
   1   4   6      136.72      122.26      2.13 o 
   2   4   6       29.01       27.41      2.15 o 
   3   4   6        3.19        3.44      1.18 o 
   4   4   6       33.34       32.23      2.39 o 
   5   4   6        0.18        0.22      1.80 o 
   6   4   6       32.19       40.35      2.74 o 
   7   4   6        2.26        0.00      4.51 o 
 -10   5   6        1.07        0.06      3.16 o 
  -9   5   6        3.83        2.51      1.90 o 
  -8   5   6        1.37        1.32      1.65 o 
  -7   5   6        8.20        8.38      1.84 o 
  -6   5   6       78.85       76.48      2.58 o 
  -5   5   6       90.21       95.08      2.68 o 
  -4   5   6       46.50       49.40      2.05 o 
  -3   5   6        2.32        1.94      1.14 o 
  -2   5   6        1.86        3.00      1.28 o 
  -1   5   6       45.90       39.13      1.71 o 
   0   5   6        2.10        3.27      1.55 o 
   1   5   6       10.80       13.68      1.86 o 
   2   5   6        0.18        2.06      1.87 o 
   3   5   6        0.49        1.59      1.25 o 
   4   5   6       47.62       55.93      5.80 o 
   5   5   6       22.71       23.55      2.29 o 
   6   5   6        5.93        5.68      2.08 o 
  -9   6   6        0.06        1.54      1.77 o 
  -8   6   6       37.81       35.50      2.31 o 
  -7   6   6        3.96        4.38      1.72 o 
  -6   6   6       10.68       11.28      1.40 o 
  -5   6   6        8.34        9.13      1.32 o 
  -4   6   6        5.81        4.99      1.20 o 
  -3   6   6        0.22        0.83      1.68 o 
  -2   6   6        6.26        8.30      2.48 o 
  -1   6   6       21.88       16.10      2.90 o 
   0   6   6        1.84        1.36      2.50 o 
   1   6   6        0.93        2.06      2.70 o 
   2   6   6        0.61        0.00      2.38 o 
   3   6   6       22.42       26.66      2.58 o 
   4   6   6       11.06       15.02      3.07 o 
   5   6   6        9.39        6.37      2.46 o 
  -8   7   6       36.96       33.96      2.41 o 
  -7   7   6        4.02        6.46      3.03 o 
  -6   7   6        6.05        9.23      2.80 o 
  -5   7   6        1.42        2.56      1.69 o 
  -4   7   6        0.11        0.57      1.67 o 
  -3   7   6       28.22       25.79      2.25 o 
  -2   7   6        8.97        9.20      2.88 o 
  -1   7   6        0.22        0.57      2.38 o 
   0   7   6        7.57        8.62      2.94 o 
   1   7   6        8.84        9.62      2.94 o 
   2   7   6        0.00        0.00      2.72 o 
   3   7   6        4.68        6.67      1.74 o 
   4   7   6        0.27        1.02      2.63 o 
  -7   8   6        4.27        3.80      3.04 o 
  -6   8   6        6.32        7.09      3.17 o 
  -5   8   6        7.11        9.68      2.06 o 
  -4   8   6        9.09        9.51      2.02 o 
  -3   8   6       12.32       11.95      2.01 o 
  -2   8   6        1.94        0.51      2.69 o 
  -1   8   6        0.14        1.58      2.69 o 
   0   8   6        3.59        3.92      2.99 o 
   1   8   6       12.32       20.29      3.18 o 
   2   8   6        0.25        0.00      2.62 o 
   3   8   6        0.09        1.43      3.00 o 
  -5   9   6        2.01        2.11      2.02 o 
  -4   9   6        1.11        1.20      1.83 o 
  -3   9   6        0.02        2.18      2.77 o 
  -2   9   6        8.29        9.64      3.20 o 
  -1   9   6        1.71        2.72      3.20 o 
   0   9   6        1.41        1.79      2.92 o 
   0 -13   7        0.07        1.85      2.60 o 
   1 -13   7        1.88        0.92      2.24 o 
   2 -13   7        0.18        1.00      3.70 o 
   3 -13   7        5.28        4.49      3.27 o 
  -3 -12   7        5.49        4.91      2.26 o 
  -2 -12   7        7.10        7.58      2.59 o 
  -1 -12   7        3.19        5.30      2.77 o 
   0 -12   7        7.26        6.20      2.24 o 
   1 -12   7        0.32        0.01      2.14 o 
   2 -12   7       17.49       18.60      3.45 o 
   3 -12   7        8.11        9.36      2.06 o 
   4 -12   7        6.28        5.45      2.02 o 
   5 -12   7        9.94        8.02      2.32 o 
  -5 -11   7        2.20        3.92      2.37 o 
  -4 -11   7        6.71       10.81      2.68 o 
  -3 -11   7       11.54       13.53      2.80 o 
  -2 -11   7       17.38       20.16      2.11 o 
  -1 -11   7       38.63       45.37      2.43 o 
   0 -11   7        0.45        0.92      2.02 o 
   1 -11   7        2.44        4.30      1.82 o 
   2 -11   7        5.66        4.62      1.24 o 
   3 -11   7        8.38       10.40      1.88 o 
   4 -11   7        2.30        2.30      1.74 o 
   5 -11   7        0.69        0.46      2.00 o 
   6 -11   7        1.49        0.51      2.21 o 
   7 -11   7        4.90        4.33      2.36 o 
  -6 -10   7       29.42       40.27      2.74 o 
  -5 -10   7        0.20        1.39      1.75 o 
  -4 -10   7        1.28        1.44      1.56 o 
  -3 -10   7        0.23        0.98      1.49 o 
  -2 -10   7        4.18        2.95      1.43 o 
  -1 -10   7        0.00        0.47      1.39 o 
   0 -10   7       57.53       59.58      2.28 o 
   1 -10   7       42.85       45.53      1.62 o 
   2 -10   7       50.50       56.34      1.53 o 
   3 -10   7       12.02       10.93      1.82 o 
   4 -10   7        3.33        3.99      1.82 o 
   5 -10   7        0.01        1.03      1.88 o 
   6 -10   7        3.67        4.33      1.96 o 
   7 -10   7        0.99        0.94      2.12 o 
   8 -10   7        0.06        1.67      2.29 o 
  -7  -9   7        0.42        0.07      2.74 o 
  -6  -9   7        0.00        0.01      2.71 o 
  -5  -9   7       40.36       52.83      2.67 o 
  -4  -9   7       16.90       21.17      2.06 o 
  -3  -9   7       26.10       26.85      1.99 o 
  -2  -9   7       12.22       11.37      1.61 o 
  -1  -9   7       83.30       81.87      2.54 o 
   0  -9   7      177.29      185.20     10.59 o 
   1  -9   7        8.98       10.86      0.99 o 
   2  -9   7       15.19       18.13      1.06 o 
   3  -9   7        0.34        1.27      1.56 o 
   4  -9   7       23.90       16.88      3.17 o 
   5  -9   7       14.44       14.19      3.27 o 
   6  -9   7       44.10       37.00      3.54 o 
   7  -9   7        2.33        5.40      2.97 o 
   8  -9   7        8.19        8.90      3.36 o 
  -8  -8   7        2.27        3.19      2.89 o 
  -7  -8   7        7.48        5.58      2.92 o 
  -6  -8   7        0.05        0.22      2.39 o 
  -5  -8   7       13.43       12.60      1.82 o 
  -4  -8   7        1.10        0.25      1.48 o 
  -3  -8   7       10.29        9.76      1.54 o 
  -2  -8   7       16.31       14.59      1.60 o 
  -1  -8   7        0.00        0.13      0.93 o 
   0  -8   7      527.75      563.32      5.88 o 
   1  -8   7        0.00        0.52      0.81 o 
   2  -8   7       85.77       88.57      2.29 o 
   3  -8   7       17.79       16.03      1.14 o 
   4  -8   7       20.09       18.71      1.80 o 
   5  -8   7       38.53       36.18      3.38 o 
   6  -8   7        3.69        3.30      2.74 o 
   7  -8   7        0.05        1.25      2.85 o 
   8  -8   7        0.02        1.82      2.71 o 
   9  -8   7        4.86        5.07      2.85 o 
  -9  -7   7        0.97        2.38      2.44 o 
  -8  -7   7        0.15        2.16      2.46 o 
  -7  -7   7       25.74       31.57      3.23 o 
  -6  -7   7        0.00        0.00      2.29 o 
  -5  -7   7       10.70        9.94      2.50 o 
  -4  -7   7       37.98       35.44      1.44 o 
  -3  -7   7      127.68      124.61      2.13 o 
  -2  -7   7       85.25       78.31      1.77 o 
  -1  -7   7      322.25      326.01      3.67 o 
   0  -7   7      923.52      918.06     13.41 o 
   1  -7   7      264.19      280.64      3.27 o 
   2  -7   7       33.08       32.96      1.05 o 
   3  -7   7      154.73      133.83      3.83 o 
   4  -7   7       14.76        8.37      1.76 o 
   5  -7   7       64.28       54.81      2.83 o 
   6  -7   7        3.37        5.31      1.84 o 
   7  -7   7        2.82        2.77      1.97 o 
   8  -7   7        2.98        1.77      2.11 o 
   9  -7   7       65.00       62.97      4.24 o 
  -9  -6   7        3.12        2.45      2.71 o 
  -8  -6   7       45.55       59.70      3.83 o 
  -7  -6   7       23.69       24.37      2.02 o 
  -6  -6   7       40.64       43.70      1.96 o 
  -5  -6   7        1.44        0.19      1.30 o 
  -4  -6   7        0.20        0.61      1.26 o 
  -3  -6   7      537.49      528.40      3.98 o 
  -2  -6   7       76.60       75.11      1.64 o 
  -1  -6   7       11.38       11.83      1.06 o 
   0  -6   7        0.52        1.47      1.07 o 
   1  -6   7       33.25       34.32      1.24 o 
   2  -6   7       22.99       23.92      1.07 o 
   3  -6   7        1.84        0.85      1.76 o 
   4  -6   7        0.02        1.20      1.65 o 
   5  -6   7       26.89       24.99      2.15 o 
   6  -6   7        5.29        5.87      1.92 o 
   7  -6   7        9.15        8.32      2.10 o 
   8  -6   7       12.11       10.12      2.15 o 
   9  -6   7        2.60        1.92      2.27 o 
  -9  -5   7       21.70       22.40      1.96 o 
  -8  -5   7        9.82       10.76      1.72 o 
  -7  -5   7       21.20       20.52      1.69 o 
  -6  -5   7       12.34        9.30      1.47 o 
  -5  -5   7       27.98       26.49      2.20 o 
  -4  -5   7       13.98       14.58      2.07 o 
  -3  -5   7      207.18      199.35      2.62 o 
  -2  -5   7       64.87       61.26      1.75 o 
  -1  -5   7       21.51       23.17      1.43 o 
   0  -5   7       57.10       61.24      4.25 o 
   1  -5   7      166.16      176.89      4.93 o 
   2  -5   7      166.66      180.44      3.29 o 
   3  -5   7       12.34       11.69      1.84 o 
   4  -5   7        8.32        5.38      1.84 o 
   5  -5   7        8.45        7.31      1.96 o 
   6  -5   7       44.10       40.85      3.26 o 
   7  -5   7       40.28       41.47      2.63 o 
   8  -5   7        1.66        1.13      2.21 o 
   9  -5   7        0.07        0.74      4.13 o 
 -10  -4   7       15.20       16.29      3.01 o 
  -9  -4   7        0.03        0.00      1.53 o 
  -8  -4   7        9.55        8.93      1.60 o 
  -7  -4   7        6.34        4.56      1.41 o 
  -6  -4   7        2.50        0.00      1.83 o 
  -5  -4   7      206.24      214.42      4.62 o 
  -4  -4   7       66.73       61.85      2.88 o 
  -3  -4   7        9.27        5.93      1.00 o 
  -2  -4   7        7.61        7.94      1.10 o 
  -1  -4   7       99.10      100.05      2.03 o 
   0  -4   7       10.27       12.34      2.14 o 
   1  -4   7       51.91       57.27      1.99 o 
   2  -4   7        4.87        5.60      1.60 o 
   3  -4   7        0.01        1.46      1.76 o 
   4  -4   7       16.41       16.03      2.13 o 
   5  -4   7       11.14       10.67      2.00 o 
   6  -4   7       21.02       18.85      2.28 o 
   7  -4   7       39.45       37.04      3.32 o 
   8  -4   7        0.78        1.06      3.56 o 
   9  -4   7        0.00        0.00      3.71 o 
 -10  -3   7        0.90        0.88      2.55 o 
  -9  -3   7        8.19        7.47      1.84 o 
  -8  -3   7        3.44        2.92      1.46 o 
  -7  -3   7      107.05      101.86      4.04 o 
  -6  -3   7       94.78       90.19      3.50 o 
  -5  -3   7       43.50       41.34      2.74 o 
  -4  -3   7       69.72       69.19      3.05 o 
  -3  -3   7        0.00        0.34      0.70 o 
  -2  -3   7       58.43       55.32      2.59 o 
  -1  -3   7        6.23        6.98      1.06 o 
   0  -3   7      221.27      225.54      2.93 o 
   1  -3   7      143.38      158.27      2.74 o 
   2  -3   7      218.03      232.41      5.25 o 
   3  -3   7        1.07        1.50      1.76 o 
   4  -3   7       62.29       61.38      2.63 o 
   5  -3   7      174.27      167.85      3.61 o 
   6  -3   7       80.12       82.17      4.79 o 
   7  -3   7        0.43        0.00      3.54 o 
   8  -3   7       10.94        9.53      3.93 o 
   9  -3   7       15.46       17.34      4.77 o 
 -10  -2   7        1.01        3.00      2.76 o 
  -9  -2   7        5.02        4.44      1.54 o 
  -8  -2   7        0.08        0.00      2.48 o 
  -7  -2   7      100.49       98.06      4.01 o 
  -6  -2   7      406.84      419.08      6.76 o 
  -5  -2   7       38.09       39.97      2.96 o 
  -4  -2   7       23.08       20.26      2.37 o 
  -3  -2   7      215.99      212.48      4.45 o 
  -2  -2   7      314.33      320.58      5.10 o 
  -1  -2   7       51.61       60.08      1.40 o 
   0  -2   7      112.68      103.19      3.75 o 
   1  -2   7       24.21       27.63      1.71 o 
   2  -2   7       27.41       25.88      2.43 o 
   3  -2   7      147.16      148.41      8.74 o 
   4  -2   7        7.36        8.06      3.85 o 
   5  -2   7        3.03        3.65      1.33 o 
   6  -2   7       11.50       13.76      3.88 o 
   7  -2   7        1.74        0.58      3.89 o 
   8  -2   7        2.51        0.43      4.26 o 
   9  -2   7        6.36       11.64      4.21 o 
 -11  -1   7        3.24        4.13      3.00 o 
 -10  -1   7        7.91       12.04      3.05 o 
  -9  -1   7        1.07        1.11      2.65 o 
  -8  -1   7        7.48        5.92      2.52 o 
  -7  -1   7       24.77       20.50      2.96 o 
  -6  -1   7       78.58       77.98      3.59 o 
  -5  -1   7       14.93       15.72      2.60 o 
  -4  -1   7        0.50        0.21      2.11 o 
  -3  -1   7       25.86       23.54      2.49 o 
  -2  -1   7      121.19      124.85      3.61 o 
  -1  -1   7      322.00      354.87      3.83 o 
   0  -1   7        6.69       10.29      2.52 o 
   1  -1   7        0.54        3.57      2.78 o 
   2  -1   7       26.63       25.46      3.57 o 
   3  -1   7        0.65        3.10      3.60 o 
   4  -1   7       12.33       14.26      3.98 o 
   5  -1   7       22.27       19.83      1.90 o 
   6  -1   7       25.18       25.41      4.18 o 
   7  -1   7        0.38        0.78      3.98 o 
   8  -1   7       20.11       18.44      4.80 o 
   9  -1   7        1.54        0.09      4.78 o 
 -11   0   7        0.85        0.00      3.27 o 
 -10   0   7        0.47        1.18      3.01 o 
  -9   0   7        9.87        9.18      2.71 o 
  -8   0   7        0.78        1.19      2.57 o 
  -7   0   7       19.88       19.80      2.85 o 
  -6   0   7        5.57        4.40      1.11 o 
  -5   0   7        3.62        1.65      2.23 o 
  -4   0   7        5.18        5.69      2.25 o 
  -3   0   7        6.83        5.24      2.22 o 
  -2   0   7      415.60      392.59      5.76 o 
  -1   0   7      257.03      242.17      5.12 o 
   0   0   7       55.55       57.57      3.20 o 
   1   0   7        8.41       12.59      2.93 o 
   2   0   7       29.18       35.22      3.93 o 
   3   0   7       39.32       42.13      4.18 o 
   4   0   7        1.14        0.68      1.63 o 
   5   0   7       45.51       43.02      2.22 o 
   6   0   7        6.53        4.41      3.66 o 
   7   0   7        1.02        0.00      4.01 o 
   8   0   7        0.66        0.00      4.14 o 
   9   0   7        0.01        0.00      4.11 o 
 -11   1   7        0.57        1.21      3.15 o 
 -10   1   7        1.31        0.00      2.99 o 
  -9   1   7        0.04        0.00      2.69 o 
  -8   1   7       27.30       26.98      3.02 o 
  -7   1   7       11.01        9.77      2.58 o 
  -6   1   7       20.68       16.00      1.46 o 
  -5   1   7        6.57        4.89      1.31 o 
  -4   1   7       11.22       10.83      2.44 o 
  -3   1   7       16.59       19.25      2.37 o 
  -2   1   7      180.25      168.70      4.06 o 
  -1   1   7        0.65        0.00      1.55 o 
   0   1   7        1.55        3.53      2.55 o 
   1   1   7        0.04        2.59      2.88 o 
   2   1   7        0.17        3.72      3.57 o 
   3   1   7       50.73       42.22      2.31 o 
   4   1   7        1.44        1.34      1.65 o 
   5   1   7        3.58        2.70      1.72 o 
   6   1   7       14.88       15.34      3.93 o 
   7   1   7       11.21       12.24      4.29 o 
   8   1   7       15.00       16.45      4.78 o 
 -10   2   7        0.58        0.00      2.51 o 
  -9   2   7        8.65        5.69      2.58 o 
  -8   2   7        4.04        2.70      2.33 o 
  -7   2   7        5.95        5.01      1.47 o 
  -6   2   7        3.41        3.21      1.37 o 
  -5   2   7       31.02       31.39      1.92 o 
  -4   2   7      360.25      387.88      4.30 o 
  -3   2   7      149.77      144.25      4.00 o 
  -2   2   7      363.25      370.01      5.68 o 
  -1   2   7      241.24      242.85      3.32 o 
   0   2   7       14.49       14.63      1.74 o 
   1   2   7       43.52       43.50      3.35 o 
   2   2   7       86.11       84.90      2.77 o 
   3   2   7        0.20        0.16      1.78 o 
   4   2   7        5.28        3.74      1.86 o 
   5   2   7        4.37        1.95      1.84 o 
   6   2   7        0.40        0.10      1.81 o 
   7   2   7       35.20       42.08      5.19 o 
   8   2   7        9.06       11.30      4.78 o 
 -10   3   7        4.46        3.32      2.84 o 
  -9   3   7       14.64       15.46      3.06 o 
  -8   3   7        2.75        2.61      2.64 o 
  -7   3   7        3.86        3.37      1.46 o 
  -6   3   7        7.64        8.97      1.59 o 
  -5   3   7        7.30        6.60      1.56 o 
  -4   3   7      248.24      251.55      5.92 o 
  -3   3   7        8.37        8.88      2.15 o 
  -2   3   7        4.17        3.98      1.89 o 
  -1   3   7       14.80       15.14      1.55 o 
   0   3   7       55.03       55.49      2.73 o 
   1   3   7      109.04       92.66      2.76 o 
   2   3   7        5.10        8.16      1.92 o 
   3   3   7       71.97       68.88      2.74 o 
   4   3   7       64.89       60.92      2.68 o 
   5   3   7        1.43        1.10      1.83 o 
   6   3   7        8.63       10.14      2.02 o 
   7   3   7        9.51        9.24      4.58 o 
 -10   4   7        1.80        2.08      2.94 o 
  -9   4   7        1.43        1.12      2.66 o 
  -8   4   7       11.96       13.10      1.76 o 
  -7   4   7       12.81       16.96      1.90 o 
  -6   4   7       87.70       95.07      2.75 o 
  -5   4   7        1.63        1.65      1.55 o 
  -4   4   7       51.48       50.93      2.18 o 
  -3   4   7        1.44        2.45      1.88 o 
  -2   4   7        0.19        0.00      1.61 o 
  -1   4   7        8.24       11.09      1.24 o 
   0   4   7       13.22       10.16      1.24 o 
   1   4   7       39.26       33.13      1.55 o 
   2   4   7        1.14        1.84      1.82 o 
   3   4   7        0.91        1.77      1.91 o 
   4   4   7       10.51       14.16      2.14 o 
   5   4   7       60.65       77.37      3.21 o 
   6   4   7       10.93       14.49      2.18 o 
  -9   5   7        0.49        0.56      2.42 o 
  -8   5   7        2.80        2.89      1.88 o 
  -7   5   7       45.73       45.37      2.37 o 
  -6   5   7       51.96       50.12      2.43 o 
  -5   5   7        2.45        2.59      1.58 o 
  -4   5   7        2.03        0.86      1.46 o 
  -3   5   7        1.76        2.05      1.40 o 
  -2   5   7       27.36       29.90      1.83 o 
  -1   5   7        0.00        2.57      2.72 o 
   0   5   7        0.14        2.03      2.57 o 
   1   5   7        4.26        3.02      1.81 o 
   2   5   7       11.04       14.23      2.12 o 
   3   5   7        2.73        3.39      1.93 o 
   4   5   7        1.43        0.64      2.15 o 
   5   5   7        0.20        2.25      2.27 o 
   6   5   7        1.77        1.77      2.28 o 
  -8   6   7        7.14        9.92      2.08 o 
  -7   6   7        2.96        2.44      1.88 o 
  -6   6   7       13.57       14.65      1.57 o 
  -5   6   7        0.00        0.40      1.29 o 
  -4   6   7        0.26        0.57      1.80 o 
  -3   6   7        0.66        0.72      2.33 o 
  -2   6   7       24.30       20.08      3.12 o 
  -1   6   7        9.19        8.99      2.61 o 
   0   6   7       14.72       15.81      2.80 o 
   1   6   7        5.79        5.60      2.99 o 
   2   6   7        0.53        0.75      2.42 o 
   3   6   7        6.84       10.62      2.77 o 
   4   6   7        1.48        1.40      2.66 o 
   5   6   7        0.09        0.28      2.66 o 
  -7   7   7        5.05        4.14      2.71 o 
  -6   7   7        2.80        2.42      1.79 o 
  -5   7   7        0.02        0.71      1.87 o 
  -4   7   7        1.29        2.95      1.99 o 
  -3   7   7        5.20       10.26      2.81 o 
  -2   7   7        0.01        0.00      2.73 o 
  -1   7   7        3.35        2.37      2.56 o 
   0   7   7        1.00        0.54      2.75 o 
   1   7   7       10.33       10.64      2.96 o 
   2   7   7        0.07        0.00      3.01 o 
   3   7   7        0.95        0.30      2.54 o 
  -6   8   7        7.95        8.93      3.28 o 
  -5   8   7        0.72        0.30      1.69 o 
  -4   8   7        4.89        2.66      2.53 o 
  -3   8   7        7.36        7.16      2.88 o 
  -2   8   7       12.84       11.26      2.95 o 
  -1   8   7        2.10        0.41      2.54 o 
   0   8   7        3.60        0.56      3.25 o 
   1   8   7        1.22        0.88      3.07 o 
   1 -13   8        4.32        3.27      3.78 o 
   2 -13   8        1.47        2.19      3.68 o 
  -3 -12   8        0.10        0.00      2.59 o 
  -2 -12   8       43.60       50.79      3.52 o 
  -1 -12   8       30.82       33.66      3.34 o 
   0 -12   8        0.17        0.00      2.11 o 
   1 -12   8       24.14       18.08      3.43 o 
   2 -12   8       36.37       44.78      4.44 o 
   3 -12   8        5.07        7.07      2.06 o 
   4 -12   8       12.53       12.60      2.36 o 
   5 -12   8       10.38       12.55      2.55 o 
  -5 -11   8       13.08       16.87      2.31 o 
  -4 -11   8        3.61        5.19      2.01 o 
  -3 -11   8        9.42        9.35      1.77 o 
  -2 -11   8        3.59        4.70      1.81 o 
  -1 -11   8        8.77        9.47      1.68 o 
   0 -11   8        6.31        4.73      1.57 o 
   1 -11   8       46.09       43.20      2.34 o 
   2 -11   8      109.61      115.89      5.29 o 
   3 -11   8       36.80       37.08      2.39 o 
   4 -11   8        3.50        4.58      2.05 o 
   5 -11   8        3.01        3.53      2.25 o 
   6 -11   8       60.24       67.74      3.43 o 
  -6 -10   8        0.46        0.62      2.85 o 
  -5 -10   8       22.47       26.09      2.46 o 
  -4 -10   8        0.04        0.31      1.64 o 
  -3 -10   8        2.65        3.75      1.72 o 
  -2 -10   8       18.69       20.18      1.90 o 
  -1 -10   8       42.42       41.83      2.14 o 
   0 -10   8       75.38       83.75      2.20 o 
   1 -10   8       60.53       60.21      1.92 o 
   2 -10   8        2.45        3.92      1.34 o 
   3 -10   8        3.53        2.80      1.70 o 
   4 -10   8        1.11        3.10      1.89 o 
   5 -10   8        0.66        1.57      2.04 o 
   6 -10   8        8.67        9.17      2.13 o 
   7 -10   8        8.81       10.59      2.47 o 
  -7  -9   8        6.47        7.69      3.16 o 
  -6  -9   8        8.56       13.20      2.94 o 
  -5  -9   8        7.77        9.39      2.88 o 
  -4  -9   8       19.57       26.56      2.15 o 
  -3  -9   8       15.84       15.79      1.75 o 
  -2  -9   8        1.88        2.89      1.46 o 
  -1  -9   8      152.68      148.94      3.96 o 
   0  -9   8        0.97        1.71      1.11 o 
   1  -9   8       16.08       17.71      1.08 o 
   2  -9   8        3.36        3.33      1.12 o 
   3  -9   8        1.32        0.57      2.71 o 
   4  -9   8        0.00        0.00      2.97 o 
   5  -9   8       20.30       17.98      3.28 o 
   6  -9   8        4.36        4.77      2.71 o 
   7  -9   8        3.65        8.05      3.35 o 
   8  -9   8        9.36        7.21      2.95 o 
  -8  -8   8        0.22        2.17      2.62 o 
  -7  -8   8        0.04        1.25      2.74 o 
  -6  -8   8        3.14        5.20      2.65 o 
  -5  -8   8        0.40        0.00      2.16 o 
  -4  -8   8       18.06       17.75      2.71 o 
  -3  -8   8        6.22        5.01      1.47 o 
  -2  -8   8       93.55       91.15      1.97 o 
  -1  -8   8      409.45      416.55      4.40 o 
   0  -8   8       19.77       15.84      1.00 o 
   1  -8   8       22.30       24.66      1.25 o 
   2  -8   8       67.84       68.91      2.23 o 
   3  -8   8       50.25       47.04      2.20 o 
   4  -8   8       23.55       24.33      2.01 o 
   5  -8   8       25.35       27.52      2.12 o 
   6  -8   8        0.18        2.77      2.75 o 
   7  -8   8        0.42        1.25      2.66 o 
   8  -8   8        0.90        0.00      3.24 o 
  -8  -7   8       61.85       70.81      4.16 o 
  -7  -7   8        0.53        1.40      2.58 o 
  -6  -7   8        1.71        0.94      2.38 o 
  -5  -7   8        0.03        0.00      1.32 o 
  -4  -7   8       78.88       77.24      2.35 o 
  -3  -7   8      111.84       98.80      1.95 o 
  -2  -7   8        3.02        3.20      0.94 o 
  -1  -7   8      204.30      205.94      3.05 o 
   0  -7   8        4.38        4.46      1.20 o 
   1  -7   8        2.89        3.47      1.04 o 
   2  -7   8       34.76       32.88      2.01 o 
   3  -7   8        2.57        3.30      1.05 o 
   4  -7   8      193.07      195.46      3.69 o 
   5  -7   8       20.65       20.65      2.03 o 
   6  -7   8        0.01        1.40      1.72 o 
   7  -7   8        5.16        6.31      2.20 o 
   8  -7   8       45.37       50.80      3.75 o 
   9  -7   8        3.70        3.90      2.92 o 
  -9  -6   8        2.97        3.29      2.78 o 
  -8  -6   8        2.43        2.81      1.58 o 
  -7  -6   8       13.29       16.79      1.84 o 
  -6  -6   8        1.79        2.75      1.38 o 
  -5  -6   8       23.32       21.60      3.04 o 
  -4  -6   8      135.57      121.10      3.64 o 
  -3  -6   8       14.15       15.90      1.32 o 
  -2  -6   8       11.33       11.13      1.35 o 
  -1  -6   8       40.75       39.52      1.77 o 
   0  -6   8      289.32      265.64      5.11 o 
   1  -6   8      274.85      266.60      5.54 o 
   2  -6   8      156.32      153.97      3.11 o 
   3  -6   8        0.02        0.19      1.60 o 
   4  -6   8       57.70       53.96      2.40 o 
   5  -6   8        0.52        1.89      1.76 o 
   6  -6   8        0.07        1.48      1.92 o 
   7  -6   8        7.84        8.43      2.15 o 
   8  -6   8        0.01        2.00      2.16 o 
   9  -6   8        0.39        0.57      2.10 o 
  -9  -5   8        5.16        5.69      2.16 o 
  -8  -5   8        5.28        4.30      1.57 o 
  -7  -5   8        2.61        3.12      1.50 o 
  -6  -5   8        6.67        6.60      1.98 o 
  -5  -5   8        6.02        4.82      1.92 o 
  -4  -5   8        1.12        0.85      1.90 o 
  -3  -5   8        5.54        4.49      1.15 o 
  -2  -5   8       19.74       15.37      1.37 o 
  -1  -5   8       86.06       85.73      2.14 o 
   0  -5   8        6.27        7.78      1.93 o 
   1  -5   8       48.24       51.19      2.18 o 
   2  -5   8        0.09        0.12      1.68 o 
   3  -5   8       15.60       16.51      1.99 o 
   4  -5   8        0.44        1.99      2.67 o 
   5  -5   8       13.40       12.23      2.14 o 
   6  -5   8       11.87       12.68      2.26 o 
   7  -5   8       10.22        9.83      2.06 o 
   8  -5   8        1.31        0.30      2.11 o 
   9  -5   8        0.03        0.00      3.95 o 
 -10  -4   8        0.38        0.67      2.79 o 
  -9  -4   8        0.07        0.94      1.52 o 
  -8  -4   8        7.07        7.08      1.59 o 
  -7  -4   8       25.61       25.55      2.68 o 
  -6  -4   8        0.04        0.45      1.94 o 
  -5  -4   8        3.96        4.40      1.99 o 
  -4  -4   8       17.73       19.10      2.37 o 
  -3  -4   8       28.34       27.18      1.29 o 
  -2  -4   8       17.85       17.33      1.25 o 
  -1  -4   8       29.34       31.29      2.00 o 
   0  -4   8        1.93        1.89      1.62 o 
   1  -4   8       86.12       82.34      2.39 o 
   2  -4   8        2.58        4.04      1.72 o 
   3  -4   8       17.07       15.38      4.16 o 
   4  -4   8       10.12        8.22      1.93 o 
   5  -4   8       14.99       14.54      2.25 o 
   6  -4   8        0.78        1.13      2.03 o 
   7  -4   8        0.72        1.82      3.78 o 
   8  -4   8        4.17        4.69      3.99 o 
   9  -4   8        1.53        2.06      3.86 o 
 -10  -3   8        0.78        2.21      2.67 o 
  -9  -3   8        0.04        0.10      1.55 o 
  -8  -3   8        4.66        3.75      2.41 o 
  -7  -3   8       31.47       29.66      2.96 o 
  -6  -3   8       48.02       43.92      3.06 o 
  -5  -3   8       75.96       71.75      3.36 o 
  -4  -3   8        1.26        4.08      2.17 o 
  -3  -3   8        4.03        3.62      2.19 o 
  -2  -3   8        2.77        3.42      1.03 o 
  -1  -3   8        9.82       11.95      1.28 o 
   0  -3   8        0.95        0.00      1.37 o 
   1  -3   8        8.04        8.38      1.64 o 
   2  -3   8       95.98      106.73      2.82 o 
   3  -3   8        2.91        2.89      2.30 o 
   4  -3   8        2.77        2.47      1.83 o 
   5  -3   8       41.30       38.25      4.19 o 
   6  -3   8       90.69      101.24      5.35 o 
   7  -3   8        0.67        0.75      3.90 o 
   8  -3   8        3.75        5.84      3.99 o 
   9  -3   8        0.70        2.97      4.76 o 
 -10  -2   8        0.34        0.46      2.96 o 
  -9  -2   8        0.03        0.60      2.34 o 
  -8  -2   8        0.01        0.60      2.38 o 
  -7  -2   8        2.39        2.14      2.27 o 
  -6  -2   8       17.37       16.46      2.60 o 
  -5  -2   8        3.54        1.37      2.37 o 
  -4  -2   8      218.75      199.98      4.81 o 
  -3  -2   8      121.68      110.02      3.84 o 
  -2  -2   8      114.76      102.81      3.70 o 
  -1  -2   8       90.85       83.72      2.56 o 
   0  -2   8      294.91      294.33      5.73 o 
   1  -2   8      200.30      186.18      5.13 o 
   2  -2   8      281.27      287.46      6.22 o 
   3  -2   8       51.34       48.66      4.30 o 
   4  -2   8       79.04       78.41      4.68 o 
   5  -2   8      173.10      169.45      6.01 o 
   6  -2   8       32.32       32.66      4.61 o 
   7  -2   8        0.00        0.00      3.97 o 
   8  -2   8        2.05        0.38      4.52 o 
   9  -2   8        1.75        4.49      4.70 o 
 -10  -1   8        2.43        2.97      2.63 o 
  -9  -1   8        0.23        0.00      2.78 o 
  -8  -1   8       14.95       13.97      2.87 o 
  -7  -1   8        9.97       14.85      2.87 o 
  -6  -1   8      125.59      123.68      4.38 o 
  -5  -1   8       74.94       80.48      3.65 o 
  -4  -1   8        1.52        3.98      2.31 o 
  -3  -1   8        3.31        1.67      2.37 o 
  -2  -1   8        2.50        2.75      2.33 o 
  -1  -1   8        0.67        0.03      1.78 o 
   0  -1   8      258.20      241.94      5.43 o 
   1  -1   8       23.30       24.77      3.38 o 
   2  -1   8       15.45       18.45      3.61 o 
   3  -1   8       29.91       35.53      4.24 o 
   4  -1   8       19.48       19.62      3.80 o 
   5  -1   8        1.21        2.25      1.57 o 
   6  -1   8       31.65       33.86      4.66 o 
   7  -1   8       49.36       49.72      4.96 o 
   8  -1   8       15.50       14.10      4.37 o 
 -10   0   8        0.09        3.14      3.05 o 
  -9   0   8        1.60        2.06      2.85 o 
  -8   0   8       18.71       15.14      2.86 o 
  -7   0   8        0.01        1.39      2.32 o 
  -6   0   8        7.39        3.89      2.54 o 
  -5   0   8        3.50        5.85      2.47 o 
  -4   0   8       21.92       25.06      2.61 o 
  -3   0   8       13.97       12.91      2.52 o 
  -2   0   8      166.61      165.92      4.42 o 
  -1   0   8       20.28       17.72      1.98 o 
   0   0   8      176.16      155.53      4.65 o 
   1   0   8       17.92       22.28      3.38 o 
   2   0   8       13.04       12.60      3.58 o 
   3   0   8        0.40        1.87      3.59 o 
   4   0   8       12.17        9.00      1.85 o 
   5   0   8        0.00        1.17      1.67 o 
   6   0   8        0.02        3.65      3.77 o 
   7   0   8        3.25        4.52      4.65 o 
   8   0   8        0.13        2.06      4.94 o 
 -10   1   8        1.53        1.09      2.78 o 
  -9   1   8        0.71        0.62      2.71 o 
  -8   1   8        0.36        0.31      2.71 o 
  -7   1   8       42.48       42.81      3.42 o 
  -6   1   8        0.45        0.00      2.43 o 
  -5   1   8       15.27       16.67      2.48 o 
  -4   1   8        1.62        2.20      2.09 o 
  -3   1   8      162.44      158.88      4.48 o 
  -2   1   8      363.90      344.43      5.92 o 
  -1   1   8        3.08        1.28      1.72 o 
   0   1   8        2.30        2.07      1.74 o 
   1   1   8       28.26       25.91      3.37 o 
   2   1   8       91.06       81.16      4.28 o 
   3   1   8        9.39        8.50      1.98 o 
   4   1   8       22.20       19.96      2.08 o 
   5   1   8        0.05        0.69      1.78 o 
   6   1   8        3.80        2.94      3.86 o 
   7   1   8       32.12       45.38      5.57 o 
   8   1   8        1.96        1.38      4.49 o 
 -10   2   8        0.53        1.89      3.16 o 
  -9   2   8       24.38       21.78      3.56 o 
  -8   2   8        0.23        0.00      2.69 o 
  -7   2   8        5.79        6.14      2.43 o 
  -6   2   8       14.48       12.70      1.59 o 
  -5   2   8       31.66       38.49      2.91 o 
  -4   2   8       54.40       55.10      3.21 o 
  -3   2   8       52.07       47.98      2.95 o 
  -2   2   8       32.24       32.43      2.71 o 
  -1   2   8       84.34       86.16      2.44 o 
   0   2   8       39.17       39.53      2.03 o 
   1   2   8       16.17       17.06      2.93 o 
   2   2   8        6.95        4.50      1.85 o 
   3   2   8       45.07       34.98      2.42 o 
   4   2   8        4.82        6.46      1.96 o 
   5   2   8        0.06        0.12      1.80 o 
   6   2   8        0.03        0.96      4.39 o 
   7   2   8       11.83       17.57      4.48 o 
 -10   3   8        5.93        4.14      3.28 o 
  -9   3   8        0.67        0.98      2.53 o 
  -8   3   8        6.61        6.32      2.56 o 
  -7   3   8        2.27        2.10      1.49 o 
  -6   3   8        4.00        4.16      1.58 o 
  -5   3   8       94.15       90.65      3.90 o 
  -4   3   8       44.30       40.42      2.96 o 
  -3   3   8        2.53        0.99      2.06 o 
  -2   3   8       24.60       23.67      2.39 o 
  -1   3   8       13.85       15.08      1.61 o 
   0   3   8       17.02       15.17      1.65 o 
   1   3   8        9.31       11.01      1.43 o 
   2   3   8        9.59        9.66      2.08 o 
   3   3   8        5.26        6.03      2.12 o 
   4   3   8       22.16       21.43      2.22 o 
   5   3   8       11.92       14.08      2.29 o 
   6   3   8        9.58       10.57      2.20 o 
  -9   4   8        1.40        1.82      2.93 o 
  -8   4   8       21.25       23.47      3.10 o 
  -7   4   8        5.03        6.36      1.71 o 
  -6   4   8       11.67       13.86      1.75 o 
  -5   4   8       26.04       24.14      2.03 o 
  -4   4   8        8.81        5.87      2.24 o 
  -3   4   8        0.16        0.88      1.95 o 
  -2   4   8        0.91        1.67      1.81 o 
  -1   4   8       10.12       11.29      1.49 o 
   0   4   8      116.11      104.58      2.23 o 
   1   4   8        6.35        6.72      1.34 o 
   2   4   8       10.86       12.71      2.44 o 
   3   4   8        8.87       10.14      3.10 o 
   4   4   8        2.51        2.66      2.05 o 
   5   4   8        0.08        0.50      2.26 o 
   6   4   8        0.62        3.58      2.12 o 
  -8   5   8        0.17        0.75      1.88 o 
  -7   5   8        1.56        0.18      1.63 o 
  -6   5   8        0.08        0.28      1.62 o 
  -5   5   8        0.51        0.63      1.59 o 
  -4   5   8        0.73        0.85      1.96 o 
  -3   5   8        6.22        7.32      1.55 o 
  -2   5   8        0.41        4.51      2.84 o 
  -1   5   8       11.40       15.50      3.02 o 
   0   5   8        0.12        0.95      2.84 o 
   1   5   8       18.22       13.06      2.74 o 
   2   5   8        3.24        2.55      2.42 o 
   3   5   8        0.00        0.46      2.86 o 
   4   5   8       13.04       15.77      2.44 o 
   5   5   8        1.05        1.84      2.93 o 
  -7   6   8        0.84        0.00      1.88 o 
  -6   6   8        0.31        0.00      1.78 o 
  -5   6   8        0.82        0.97      2.43 o 
  -4   6   8        4.89        6.02      2.61 o 
  -3   6   8        0.00        1.89      2.53 o 
  -2   6   8        0.45        0.53      2.41 o 
  -1   6   8        1.95        4.63      2.99 o 
   0   6   8        3.16        4.81      3.14 o 
   1   6   8       17.94       19.05      3.23 o 
   2   6   8        0.00        0.00      3.14 o 
   3   6   8       13.03        9.37      3.36 o 
  -6   7   8        3.69        4.32      1.99 o 
  -5   7   8        8.81        8.40      2.75 o 
  -4   7   8        7.03        5.78      2.55 o 
  -3   7   8        2.71        1.73      3.01 o 
  -2   7   8        0.43        1.86      3.10 o 
  -1   7   8        2.94        6.52      3.17 o 
   0   7   8        0.05        0.27      3.22 o 
   1   7   8        1.54        1.29      3.33 o 
   2   7   8        0.44        0.00      3.29 o 
  -3   8   8        1.44        2.19      3.01 o 
  -2   8   8        2.41        4.00      3.40 o 
  -2 -12   9       15.69       14.32      1.94 o 
  -1 -12   9        5.15        5.72      1.47 o 
   0 -12   9        2.64        2.46      1.88 o 
   1 -12   9        0.99        0.12      1.72 o 
   2 -12   9        7.10        3.44      3.18 o 
   3 -12   9       44.92       43.16      4.32 o 
   4 -12   9        8.62        7.21      2.23 o 
  -4 -11   9       33.99       40.51      2.71 o 
  -3 -11   9        9.78        9.22      1.97 o 
  -2 -11   9       24.29       27.40      2.14 o 
  -1 -11   9       15.13       14.93      1.57 o 
   0 -11   9        2.90        3.81      1.68 o 
   1 -11   9       28.04       27.42      2.13 o 
   2 -11   9        2.26        2.92      3.42 o 
   3 -11   9       62.11       68.38      2.91 o 
   4 -11   9       17.26       14.27      2.18 o 
   5 -11   9       14.91       16.33      2.53 o 
   6 -11   9       31.41       38.45      3.04 o 
  -6 -10   9        1.28        1.74      2.98 o 
  -5 -10   9       12.69       17.55      3.20 o 
  -4 -10   9        1.27        1.81      1.77 o 
  -3 -10   9        0.03        0.96      1.55 o 
  -2 -10   9        1.49        1.10      1.24 o 
  -1 -10   9       11.50       12.90      1.41 o 
   0 -10   9       35.25       32.41      2.14 o 
   1 -10   9       74.78       73.04      2.67 o 
   2 -10   9        0.54        0.42      1.62 o 
   3 -10   9        0.36        0.36      1.79 o 
   4 -10   9        0.05        0.00      2.83 o 
   5 -10   9        6.15        4.75      2.90 o 
   6 -10   9        1.97        2.03      2.83 o 
   7 -10   9        0.42        2.14      2.83 o 
  -7  -9   9        3.86        5.15      2.62 o 
  -6  -9   9       25.10       28.85      3.53 o 
  -5  -9   9        1.01        0.67      2.27 o 
  -4  -9   9        0.19        0.97      2.36 o 
  -3  -9   9       35.68       35.30      2.09 o 
  -2  -9   9       23.72       20.84      1.47 o 
  -1  -9   9        0.29        0.27      1.12 o 
   0  -9   9       11.47       11.08      1.68 o 
   1  -9   9       43.19       41.71      2.89 o 
   2  -9   9        3.12        1.65      1.38 o 
   3  -9   9        0.44        0.00      2.94 o 
   4  -9   9        6.77        8.87      2.99 o 
   5  -9   9       16.58       13.97      3.05 o 
   6  -9   9        1.67        0.45      2.75 o 
   7  -9   9        0.55        0.49      2.97 o 
  -7  -8   9        0.74        1.39      2.36 o 
  -6  -8   9        4.49        5.02      2.44 o 
  -5  -8   9        0.25        0.00      2.46 o 
  -4  -8   9       12.86       12.86      2.52 o 
  -3  -8   9        0.99        1.30      1.28 o 
  -2  -8   9       11.07       10.77      1.23 o 
  -1  -8   9        2.16        1.34      0.91 o 
   0  -8   9       19.37       16.90      1.74 o 
   1  -8   9        5.29        4.11      1.44 o 
   2  -8   9       13.90       13.46      1.53 o 
   3  -8   9        4.25        4.35      1.80 o 
   4  -8   9        3.83        2.68      1.73 o 
   5  -8   9        0.54        2.24      1.76 o 
   6  -8   9       16.75       15.43      2.11 o 
   7  -8   9        2.14        2.39      2.82 o 
   8  -8   9        6.54        9.47      3.20 o 
  -8  -7   9        0.80        0.00      2.87 o 
  -7  -7   9        1.70        0.00      2.29 o 
  -6  -7   9        0.81        0.14      1.51 o 
  -5  -7   9       48.64       43.29      2.13 o 
  -4  -7   9       28.85       24.73      1.76 o 
  -3  -7   9        0.59        0.57      1.69 o 
  -2  -7   9       68.16       60.63      2.28 o 
  -1  -7   9      225.03      213.13      3.33 o 
   0  -7   9      118.72      115.92      3.90 o 
   1  -7   9        0.06        0.07      2.20 o 
   2  -7   9       65.87       66.06      2.47 o 
   3  -7   9       17.61       16.77      1.98 o 
   4  -7   9        5.28        6.87      1.89 o 
   5  -7   9        6.19        7.18      1.95 o 
   6  -7   9        2.32        3.15      1.98 o 
   7  -7   9        4.36        8.72      2.27 o 
   8  -7   9        8.77       11.32      2.35 o 
  -9  -6   9        3.41        2.42      2.47 o 
  -8  -6   9        0.40        1.23      1.67 o 
  -7  -6   9        1.72        2.27      1.68 o 
  -6  -6   9        0.27        0.00      1.37 o 
  -5  -6   9       34.00       34.83      2.69 o 
  -4  -6   9        1.38        1.18      1.77 o 
  -3  -6   9        8.97        6.28      1.99 o 
  -2  -6   9        2.23        1.16      1.20 o 
  -1  -6   9       54.30       53.80      1.98 o 
   0  -6   9      713.66      702.97      7.93 o 
   1  -6   9      196.90      188.40      3.39 o 
   2  -6   9        3.18        2.07      1.70 o 
   3  -6   9       53.27       46.82      2.41 o 
   4  -6   9      197.07      192.41      4.51 o 
   5  -6   9       12.14       10.34      2.52 o 
   6  -6   9        1.61        3.53      2.75 o 
   7  -6   9        0.69        1.20      2.34 o 
   8  -6   9        0.31        1.39      2.37 o 
  -9  -5   9        0.80        0.41      1.73 o 
  -8  -5   9       27.79       33.31      2.36 o 
  -7  -5   9        3.91        2.88      1.55 o 
  -6  -5   9        0.38        0.19      2.05 o 
  -5  -5   9        1.00        0.34      1.94 o 
  -4  -5   9       20.72       17.44      2.25 o 
  -3  -5   9        4.96        1.67      2.01 o 
  -2  -5   9        6.20        5.54      1.17 o 
  -1  -5   9        3.69        5.09      1.34 o 
   0  -5   9        2.07        1.90      1.85 o 
   1  -5   9        0.35        0.00      1.64 o 
   2  -5   9       25.97       26.79      2.05 o 
   3  -5   9        0.28        0.03      1.76 o 
   4  -5   9       54.52       58.79      2.69 o 
   5  -5   9       38.80       40.47      2.50 o 
   6  -5   9       37.50       36.61      2.50 o 
   7  -5   9        1.61        1.50      2.35 o 
   8  -5   9        0.19        1.99      4.06 o 
  -9  -4   9        9.23       10.18      2.01 o 
  -8  -4   9       17.36       24.03      3.08 o 
  -7  -4   9        0.34        0.00      1.99 o 
  -6  -4   9        2.06        2.75      2.08 o 
  -5  -4   9        1.71        0.23      2.23 o 
  -4  -4   9        7.64        6.77      2.25 o 
  -3  -4   9        3.15        0.71      2.16 o 
  -2  -4   9       64.78       56.27      1.76 o 
  -1  -4   9        1.14        2.50      1.26 o 
   0  -4   9       61.78       60.47      2.21 o 
   1  -4   9        3.07        3.07      1.77 o 
   2  -4   9      115.27      113.65      2.96 o 
   3  -4   9        0.93        1.69      1.79 o 
   4  -4   9        6.79        5.61      1.91 o 
   5  -4   9       48.69       48.25      2.75 o 
   6  -4   9        4.18        3.11      3.80 o 
   7  -4   9       16.33       19.23      4.00 o 
   8  -4   9       10.87       18.20      4.91 o 
 -10  -3   9        9.80       11.77      2.79 o 
  -9  -3   9        4.65        4.81      2.92 o 
  -8  -3   9        0.87        1.00      2.49 o 
  -7  -3   9        5.33        2.80      2.17 o 
  -6  -3   9        5.65        4.28      2.24 o 
  -5  -3   9        1.86        0.00      2.25 o 
  -4  -3   9        0.63        1.13      2.15 o 
  -3  -3   9       23.35       17.77      2.55 o 
  -2  -3   9        4.67        5.74      2.51 o 
  -1  -3   9       30.34       31.87      2.31 o 
   0  -3   9       10.14        8.12      2.81 o 
   1  -3   9       44.08       40.03      2.13 o 
   2  -3   9      383.36      380.58      7.55 o 
   3  -3   9        5.43        7.84      3.42 o 
   4  -3   9       39.33       37.00      4.29 o 
   5  -3   9        0.03        1.61      3.77 o 
   6  -3   9       10.25       10.76      4.13 o 
   7  -3   9       22.54       22.30      4.70 o 
   8  -3   9        2.37        2.30      4.06 o 
 -10  -2   9       13.06       14.21      3.03 o 
  -9  -2   9        3.18        3.23      2.95 o 
  -8  -2   9        3.45        4.08      2.71 o 
  -7  -2   9       57.28       61.11      3.72 o 
  -6  -2   9        1.51        2.33      2.57 o 
  -5  -2   9       39.09       29.40      3.14 o 
  -4  -2   9       35.64       33.52      2.93 o 
  -3  -2   9       12.84       11.74      2.50 o 
  -2  -2   9       15.67       13.12      2.57 o 
  -1  -2   9       74.42       75.14      5.52 o 
   0  -2   9       78.04       74.02      4.12 o 
   1  -2   9      203.14      217.27      5.68 o 
   2  -2   9        0.91        3.49      3.27 o 
   3  -2   9       12.29       13.83      3.51 o 
   4  -2   9       65.54       64.00      4.74 o 
   5  -2   9      107.65      113.21      5.66 o 
   6  -2   9        2.29        1.99      4.09 o 
   7  -2   9       12.00       13.79      4.29 o 
   8  -2   9        2.16        8.73      4.52 o 
 -10  -1   9        1.63        0.70      3.12 o 
  -9  -1   9        0.24        1.05      2.52 o 
  -8  -1   9        0.28        1.07      2.69 o 
  -7  -1   9       87.09       83.99      4.18 o 
  -6  -1   9      210.63      221.94      5.74 o 
  -5  -1   9        0.03        1.38      2.39 o 
  -4  -1   9       38.61       36.92      2.96 o 
  -3  -1   9       58.67       56.58      3.29 o 
  -2  -1   9       65.42       67.34      3.54 o 
  -1  -1   9      107.08       94.52      2.84 o 
   0  -1   9      550.08      534.44      7.89 o 
   1  -1   9        7.86        7.57      3.24 o 
   2  -1   9        1.11        2.37      3.31 o 
   3  -1   9       27.98       27.91      3.91 o 
   4  -1   9        6.63        7.84      3.98 o 
   5  -1   9        0.84        0.43      3.75 o 
   6  -1   9       16.28       19.67      4.45 o 
   7  -1   9        1.73        3.35      4.47 o 
   8  -1   9        0.97        2.07      4.66 o 
 -10   0   9        0.53        0.63      3.13 o 
  -9   0   9        0.21        1.37      2.53 o 
  -8   0   9        1.59        4.12      2.86 o 
  -7   0   9       43.14       40.21      3.45 o 
  -6   0   9        4.79        4.59      2.69 o 
  -5   0   9       16.96       16.37      2.69 o 
  -4   0   9       33.20       29.38      2.82 o 
  -3   0   9       34.53       28.68      2.97 o 
  -2   0   9      122.18      125.08      4.29 o 
  -1   0   9      444.21      463.73     11.45 o 
   0   0   9        7.63        3.70      3.04 o 
   1   0   9        4.22        2.61      3.02 o 
   2   0   9       23.62       25.11      3.60 o 
   3   0   9        2.56        3.53      3.69 o 
   4   0   9       66.59       63.12      2.71 o 
   5   0   9       34.32       36.26      5.34 o 
   6   0   9        1.52        0.45      4.49 o 
   7   0   9        0.69        0.49      4.14 o 
 -10   1   9        0.13        1.73      3.14 o 
  -9   1   9        4.75        7.87      3.22 o 
  -8   1   9        4.68        5.63      2.94 o 
  -7   1   9       10.25        9.44      2.83 o 
  -6   1   9       14.35       14.45      2.85 o 
  -5   1   9        3.22        5.23      2.57 o 
  -4   1   9        2.85        2.64      2.28 o 
  -3   1   9       37.83       33.47      2.90 o 
  -2   1   9       72.97       74.51      3.54 o 
  -1   1   9       23.70       23.70      2.03 o 
   0   1   9        5.54        7.49      1.80 o 
   1   1   9       15.72       18.02      3.09 o 
   2   1   9        1.46        4.98      2.99 o 
   3   1   9        2.93        3.89      2.01 o 
   4   1   9        0.22        0.63      1.82 o 
   5   1   9       16.66       17.44      3.34 o 
   6   1   9        0.04        4.48      4.83 o 
   7   1   9        1.62        2.37      4.25 o 
  -9   2   9        0.91        0.72      3.12 o 
  -8   2   9        0.02        0.57      2.97 o 
  -7   2   9        5.67        5.01      2.47 o 
  -6   2   9        2.94        3.15      2.55 o 
  -5   2   9        4.68        5.59      2.55 o 
  -4   2   9        0.53        0.00      2.16 o 
  -3   2   9       44.61       44.72      3.10 o 
  -2   2   9        0.29        0.25      2.13 o 
  -1   2   9       12.11       11.67      1.75 o 
   0   2   9       19.92       22.71      1.95 o 
   1   2   9        3.09        4.27      2.82 o 
   2   2   9       13.74       10.26      2.01 o 
   3   2   9        6.53        8.90      2.17 o 
   4   2   9        3.23        4.02      2.11 o 
   5   2   9        2.35        2.55      2.17 o 
   6   2   9       10.85       12.59      4.24 o 
  -9   3   9        0.43        0.00      2.53 o 
  -8   3   9        2.77        2.48      2.69 o 
  -7   3   9        0.00        0.00      2.29 o 
  -6   3   9        0.14        0.17      2.48 o 
  -5   3   9       10.90       13.06      2.53 o 
  -4   3   9        7.93       11.46      2.44 o 
  -3   3   9        8.42        4.94      2.15 o 
  -2   3   9       41.14       37.11      2.90 o 
  -1   3   9       78.84       72.46      2.44 o 
   0   3   9       15.78       14.01      1.82 o 
   1   3   9        0.18        0.00      1.37 o 
   2   3   9       16.50       13.80      2.16 o 
   3   3   9        9.48        9.83      2.20 o 
   4   3   9        0.00        0.32      2.23 o 
   5   3   9       12.81       14.35      2.36 o 
  -8   4   9        1.60        0.00      2.82 o 
  -7   4   9        4.15        3.00      2.82 o 
  -6   4   9        9.44        8.21      2.76 o 
  -5   4   9        0.65        1.14      2.06 o 
  -4   4   9        0.80        2.34      2.24 o 
  -3   4   9        2.16        3.95      2.14 o 
  -2   4   9        0.45        1.65      2.02 o 
  -1   4   9        5.12        3.95      1.63 o 
   0   4   9       15.05       13.71      1.86 o 
   1   4   9       14.62       12.34      2.03 o 
   2   4   9        1.75        4.06      2.02 o 
   3   4   9        5.26        6.66      2.28 o 
   4   4   9       15.32       10.65      2.45 o 
   5   4   9       10.14       12.00      2.64 o 
  -7   5   9       11.48       10.90      3.19 o 
  -6   5   9        2.31        2.11      2.48 o 
  -5   5   9        1.41        0.00      2.21 o 
  -4   5   9        1.12        3.43      1.82 o 
  -3   5   9        1.25        2.57      2.97 o 
  -2   5   9        1.89        4.45      2.99 o 
  -1   5   9        3.81        7.82      3.18 o 
   0   5   9        0.91        3.03      3.08 o 
   1   5   9       12.35       15.52      2.95 o 
   2   5   9        0.72        1.76      2.75 o 
   3   5   9       16.33       13.84      2.91 o 
  -6   6   9        0.85        3.97      2.94 o 
  -5   6   9        4.30        5.09      2.71 o 
  -4   6   9       17.42       21.51      3.57 o 
  -3   6   9        0.06        1.27      2.60 o 
  -2   6   9        3.00        2.97      2.96 o 
  -1   6   9        2.62        3.45      3.14 o 
   0   6   9       12.99       18.81      3.67 o 
   1   6   9       14.39       17.88      3.54 o 
   2   6   9        4.38        3.77      3.25 o 
  -4   7   9        0.44        1.54      2.46 o 
  -3   7   9        0.94        1.18      3.21 o 
  -2   7   9        0.44        5.86      3.44 o 
  -1   7   9       14.34       19.27      3.79 o 
  -2 -12  10        6.50        4.32      2.45 o 
  -1 -12  10        0.08        0.00      1.88 o 
   0 -12  10        0.32        0.85      1.79 o 
   1 -12  10        0.69        0.00      3.32 o 
   2 -12  10       16.87       15.64      3.96 o 
   3 -12  10        5.02        4.33      3.67 o 
  -4 -11  10        5.21        2.85      3.18 o 
  -3 -11  10       31.85       36.58      2.54 o 
  -2 -11  10       84.92       89.87      3.40 o 
  -1 -11  10        5.35        4.97      1.81 o 
   0 -11  10        2.82        2.64      1.79 o 
   1 -11  10        8.61        7.00      1.77 o 
   2 -11  10      135.29      152.73      5.96 o 
   3 -11  10       21.07       29.71      4.17 o 
   4 -11  10        0.00        0.00      1.80 o 
   5 -11  10       15.57       21.50      3.71 o 
  -5 -10  10       15.55       13.64      2.85 o 
  -4 -10  10        1.31        0.21      2.47 o 
  -3 -10  10        0.23        0.00      2.65 o 
  -2 -10  10        0.07        2.02      1.58 o 
  -1 -10  10       25.62       25.38      2.73 o 
   0 -10  10        6.54        4.26      1.59 o 
   1 -10  10        0.71        0.53      1.59 o 
   2 -10  10       12.71       15.16      3.08 o 
   3 -10  10        2.15        1.94      3.15 o 
   4 -10  10        0.56        1.86      3.19 o 
   5 -10  10        2.25        4.15      3.19 o 
   6 -10  10       12.98       13.10      3.27 o 
  -6  -9  10        1.51        0.86      2.50 o 
  -5  -9  10        0.81        0.00      2.76 o 
  -4  -9  10        2.74        3.28      2.74 o 
  -3  -9  10        0.00        0.98      2.33 o 
  -2  -9  10        0.53        1.31      1.59 o 
  -1  -9  10       11.39        9.61      1.75 o 
   0  -9  10       36.55       37.87      1.68 o 
   1  -9  10       13.69       12.11      1.77 o 
   2  -9  10       21.67       21.09      1.85 o 
   3  -9  10        4.43        4.48      2.95 o 
   4  -9  10        0.88        0.26      1.75 o 
   5  -9  10        0.82        0.12      3.21 o 
   6  -9  10        0.05        0.00      2.89 o 
   7  -9  10        0.25        0.07      2.99 o 
  -7  -8  10        4.72        0.74      2.36 o 
  -6  -8  10        0.69        0.59      2.33 o 
  -5  -8  10        0.02        0.28      2.50 o 
  -4  -8  10        5.03        7.72      2.52 o 
  -3  -8  10        6.65        5.40      1.50 o 
  -2  -8  10       14.00       15.02      1.30 o 
  -1  -8  10        0.88        2.26      1.41 o 
   0  -8  10        0.76        1.44      1.55 o 
   1  -8  10       30.28       25.70      3.05 o 
   2  -8  10        0.86        0.00      2.55 o 
   3  -8  10        0.98        0.14      1.85 o 
   4  -8  10       10.61       12.63      3.58 o 
   5  -8  10        0.08        1.41      1.98 o 
   6  -8  10       30.34       29.87      2.46 o 
   7  -8  10       16.74       20.78      2.57 o 
  -8  -7  10        1.84        1.33      3.00 o 
  -7  -7  10        2.93        2.64      2.49 o 
  -6  -7  10        3.48        3.43      1.63 o 
  -5  -7  10       16.38       18.66      1.89 o 
  -4  -7  10        0.84        1.19      1.93 o 
  -3  -7  10        7.87        5.37      2.04 o 
  -2  -7  10        6.56        3.98      1.37 o 
  -1  -7  10       31.90       38.14      2.14 o 
   0  -7  10      122.64      115.44      3.92 o 
   1  -7  10        0.02        1.92      2.30 o 
   2  -7  10       85.18       83.78      2.85 o 
   3  -7  10       20.47       18.12      2.17 o 
   4  -7  10        0.05        0.00      1.96 o 
   5  -7  10        0.37        1.63      2.02 o 
   6  -7  10       27.33       29.43      2.89 o 
   7  -7  10        0.28        0.92      2.30 o 
  -8  -6  10       36.62       44.08      2.77 o 
  -7  -6  10        4.70        3.47      1.74 o 
  -6  -6  10       11.67       16.87      2.55 o 
  -5  -6  10       25.51       27.27      2.70 o 
  -4  -6  10       50.61       47.00      2.96 o 
  -3  -6  10       26.13       21.66      2.52 o 
  -2  -6  10       65.51       64.57      2.07 o 
  -1  -6  10        3.76        3.16      1.39 o 
   0  -6  10        0.13        1.01      1.95 o 
   1  -6  10       10.22        8.88      1.78 o 
   2  -6  10       21.99       21.64      2.04 o 
   3  -6  10       87.64       80.18      2.93 o 
   4  -6  10        2.80        4.82      2.13 o 
   5  -6  10        7.17        9.34      2.25 o 
   6  -6  10       25.58       23.80      2.51 o 
   7  -6  10       15.00       17.85      2.44 o 
   8  -6  10        5.55        8.48      4.11 o 
  -9  -5  10        1.75        2.28      1.76 o 
  -8  -5  10        0.21        0.00      1.94 o 
  -7  -5  10       18.92       23.22      2.78 o 
  -6  -5  10        0.00        0.00      2.21 o 
  -5  -5  10        5.72        5.40      2.21 o 
  -4  -5  10        3.98        5.53      2.31 o 
  -3  -5  10       16.03        8.07      2.43 o 
  -2  -5  10        0.98        0.73      2.30 o 
  -1  -5  10      109.91      100.05      2.47 o 
   0  -5  10      121.90      118.43      3.67 o 
   1  -5  10      126.00      121.83      5.55 o 
   2  -5  10       75.47       78.90      3.65 o 
   3  -5  10      208.24      203.35      4.00 o 
   4  -5  10       26.89       29.21      2.76 o 
   5  -5  10        1.71        3.15      2.59 o 
   6  -5  10        0.02        1.47      2.97 o 
   7  -5  10        0.48        0.94      3.63 o 
   8  -5  10        7.31        7.57      4.43 o 
  -9  -4  10        8.97        8.98      1.98 o 
  -8  -4  10        6.48       10.90      2.57 o 
  -7  -4  10        2.96        0.96      2.52 o 
  -6  -4  10        2.43        0.73      2.16 o 
  -5  -4  10        1.98        0.17      2.24 o 
  -4  -4  10       57.12       54.48      3.37 o 
  -3  -4  10       75.39       72.46      3.61 o 
  -2  -4  10        0.01        0.00      2.19 o 
  -1  -4  10       69.45       67.96      2.36 o 
   0  -4  10       31.99       29.39      2.21 o 
   1  -4  10       32.70       27.54      2.02 o 
   2  -4  10       93.89       95.00      3.90 o 
   3  -4  10      124.39      130.92      5.77 o 
   4  -4  10       45.67       45.86      2.64 o 
   5  -4  10        6.38       11.62      3.81 o 
   6  -4  10        3.71        2.67      3.78 o 
   7  -4  10        9.43       16.13      4.69 o 
   8  -4  10        9.02       16.91      5.01 o 
  -9  -3  10        2.43        2.92      2.68 o 
  -8  -3  10        3.14        4.90      2.45 o 
  -7  -3  10        0.23        1.15      2.52 o 
  -6  -3  10        0.29        0.31      2.26 o 
  -5  -3  10        0.07        1.35      2.42 o 
  -4  -3  10        0.01        0.35      2.28 o 
  -3  -3  10       30.79       24.66      2.94 o 
  -2  -3  10        0.17        0.75      2.27 o 
  -1  -3  10        9.47        9.79      2.49 o 
   0  -3  10        1.39        0.00      3.18 o 
   1  -3  10      522.03      518.15      8.31 o 
   2  -3  10       34.07       35.76      3.84 o 
   3  -3  10        4.31        6.45      3.38 o 
   4  -3  10       12.05       10.80      3.50 o 
   5  -3  10       14.39       12.55      4.16 o 
   6  -3  10       11.39        9.35      4.02 o 
   7  -3  10        3.01        3.68      4.26 o 
  -9  -2  10        0.77        0.87      2.74 o 
  -8  -2  10        1.19        1.91      2.81 o 
  -7  -2  10       64.31       74.32      4.14 o 
  -6  -2  10       46.25       39.98      3.29 o 
  -5  -2  10       55.92       55.96      3.70 o 
  -4  -2  10       64.59       63.70      3.68 o 
  -3  -2  10       17.18       17.34      2.67 o 
  -2  -2  10       38.91       43.44      3.13 o 
  -1  -2  10       28.81       29.66      2.24 o 
   0  -2  10        1.02        0.00      3.09 o 
   1  -2  10       61.58       45.60      3.87 o 
   2  -2  10       58.20       65.96      4.32 o 
   3  -2  10        0.45        2.15      3.43 o 
   4  -2  10        1.68        4.68      3.63 o 
   5  -2  10        5.86        5.71      3.96 o 
   6  -2  10       81.36       88.66      5.93 o 
   7  -2  10        0.15        0.94      4.04 o 
  -9  -1  10        0.09        0.00      2.52 o 
  -8  -1  10        0.88        2.22      2.90 o 
  -7  -1  10        1.75        2.76      2.86 o 
  -6  -1  10        2.65        2.15      2.67 o 
  -5  -1  10        0.03        0.26      2.52 o 
  -4  -1  10       17.11       15.89      2.67 o 
  -3  -1  10       17.56       17.93      2.69 o 
  -2  -1  10       63.36       53.26      3.35 o 
  -1  -1  10      143.56      133.43      3.24 o 
   0  -1  10        2.76        3.59      2.84 o 
   1  -1  10        2.97        2.82      3.21 o 
   2  -1  10        9.89       10.39      3.28 o 
   3  -1  10        6.13        8.35      3.38 o 
   4  -1  10        3.21        5.15      1.97 o 
   5  -1  10       26.88       32.80      4.75 o 
   6  -1  10       29.40       30.47      4.74 o 
   7  -1  10        0.29        6.51      5.12 o 
  -9   0  10        2.16        2.68      2.99 o 
  -8   0  10        7.98        6.87      2.88 o 
  -7   0  10       11.34       14.10      2.75 o 
  -6   0  10        2.17        3.63      2.51 o 
  -5   0  10        4.46        9.32      2.62 o 
  -4   0  10       24.08       31.49      3.15 o 
  -3   0  10        0.96        0.20      2.46 o 
  -2   0  10        8.92        7.19      2.46 o 
  -1   0  10        0.39        0.21      1.75 o 
   0   0  10        1.04        0.88      1.76 o 
   1   0  10        6.82        7.54      3.23 o 
   2   0  10        8.44        9.97      3.20 o 
   3   0  10        0.46        4.28      3.59 o 
   4   0  10        3.62        3.81      2.06 o 
   5   0  10        0.77        0.00      3.86 o 
   6   0  10       12.86       10.29      4.81 o 
  -9   1  10        1.18        1.39      2.67 o 
  -8   1  10        4.25        3.07      2.95 o 
  -7   1  10        7.61        8.33      2.86 o 
  -6   1  10        0.03        0.22      2.76 o 
  -5   1  10       10.51       12.60      2.87 o 
  -4   1  10        3.28        4.40      2.49 o 
  -3   1  10        0.01        0.56      2.23 o 
  -2   1  10        3.53        3.06      2.47 o 
  -1   1  10        0.21        0.47      1.71 o 
   0   1  10        0.17        0.00      1.70 o 
   1   1  10       11.19       13.73      3.06 o 
   2   1  10        0.76        3.86      3.23 o 
   3   1  10        3.05        4.68      1.96 o 
   4   1  10        3.07        2.15      1.92 o 
   5   1  10        3.81        7.35      2.22 o 
   6   1  10        0.00        1.35      4.25 o 
  -9   2  10        0.03        0.00      2.68 o 
  -8   2  10        0.39        0.00      2.45 o 
  -7   2  10        5.78        7.89      2.85 o 
  -6   2  10        0.11        0.39      2.59 o 
  -5   2  10        7.80        7.38      2.75 o 
  -4   2  10        2.16        2.89      2.47 o 
  -3   2  10        4.36        4.54      2.50 o 
  -2   2  10        6.74        3.40      2.42 o 
  -1   2  10        6.75        5.25      1.79 o 
   0   2  10        0.43        0.54      1.77 o 
   1   2  10        3.25        1.42      1.81 o 
   2   2  10       12.93       12.20      2.05 o 
   3   2  10        0.94        3.73      2.01 o 
   4   2  10        0.02        1.09      2.21 o 
   5   2  10       16.84       20.60      2.65 o 
  -8   3  10        0.00        0.09      2.79 o 
  -7   3  10        1.11        0.88      2.64 o 
  -6   3  10        1.35        2.75      2.70 o 
  -5   3  10        1.87        2.81      2.40 o 
  -4   3  10        0.65        2.64      2.49 o 
  -3   3  10        0.01        0.39      2.11 o 
  -2   3  10       44.13       41.00      3.04 o 
  -1   3  10       20.31       17.97      1.88 o 
   0   3  10        4.25        3.38      1.54 o 
   1   3  10        0.42        0.53      1.43 o 
   2   3  10       15.83       15.95      1.64 o 
   3   3  10        0.02        3.37      2.33 o 
   4   3  10        1.73        5.26      2.31 o 
  -7   4  10        4.86        2.55      2.92 o 
  -6   4  10        4.79        3.94      2.87 o 
  -5   4  10        0.94        0.89      2.62 o 
  -4   4  10        0.56        1.20      2.15 o 
  -3   4  10        0.22        0.66      2.31 o 
  -2   4  10       27.59       27.41      2.76 o 
  -1   4  10        3.32        7.86      3.19 o 
   0   4  10        0.58        2.35      2.63 o 
   1   4  10        0.06        0.00      3.08 o 
   2   4  10       23.57       32.75      2.79 o 
   3   4  10       26.69       27.76      2.52 o 
  -6   5  10        3.01        1.97      2.55 o 
  -5   5  10        0.10        0.00      2.32 o 
  -4   5  10       15.41       24.38      3.63 o 
  -3   5  10        0.48        2.39      2.84 o 
  -2   5  10        1.49        2.70      3.28 o 
  -1   5  10        2.75        3.84      2.71 o 
   0   5  10        0.14        2.86      2.71 o 
   1   5  10       15.10       23.30      3.85 o 
   2   5  10       24.36       22.39      3.44 o 
  -4   6  10        0.43        3.01      2.63 o 
  -3   6  10        0.11        3.80      3.36 o 
  -2   6  10        1.02        1.13      3.27 o 
  -1   6  10        1.85        2.55      2.91 o 
  -3 -11  11        0.26        0.00      3.05 o 
  -2 -11  11       16.27       15.59      3.37 o 
  -1 -11  11        2.94        2.55      1.75 o 
   0 -11  11        1.19        2.04      1.70 o 
   1 -11  11        1.37        1.54      3.04 o 
   2 -11  11        9.16       12.80      3.80 o 
   3 -11  11        0.04        0.00      3.43 o 
   4 -11  11        4.07        5.39      2.26 o 
  -4 -10  11        4.94        3.09      2.81 o 
  -3 -10  11        6.32        8.61      2.91 o 
  -2 -10  11       13.63       12.66      3.06 o 
  -1 -10  11        6.53        4.51      1.68 o 
   0 -10  11        1.81        0.94      1.63 o 
   1 -10  11        0.26        0.00      1.60 o 
   2 -10  11        0.27        0.00      2.99 o 
   3 -10  11        0.34        0.21      2.70 o 
   4 -10  11       25.97       26.69      3.76 o 
   5 -10  11       11.88       13.55      3.77 o 
  -6  -9  11        0.40        1.06      3.12 o 
  -5  -9  11       11.22       10.47      2.79 o 
  -4  -9  11        7.57        7.15      2.76 o 
  -3  -9  11        7.86       10.32      2.57 o 
  -2  -9  11        0.22        0.00      2.43 o 
  -1  -9  11        5.40        5.38      1.38 o 
   0  -9  11       29.22       27.13      1.60 o 
   1  -9  11        0.16        0.00      1.42 o 
   2  -9  11        3.79        3.58      2.69 o 
   3  -9  11        2.05        4.99      3.01 o 
   4  -9  11        0.51        0.53      2.11 o 
   5  -9  11        0.34        0.65      2.90 o 
   6  -9  11        2.24        3.01      3.16 o 
  -6  -8  11        2.69        3.67      2.84 o 
  -5  -8  11        2.52        2.65      2.85 o 
  -4  -8  11        8.28        8.93      1.71 o 
  -3  -8  11        2.59        3.14      2.19 o 
  -2  -8  11       21.24       22.73      2.65 o 
  -1  -8  11        3.21        3.23      1.45 o 
   0  -8  11       13.35       14.75      1.77 o 
   1  -8  11       10.33        7.16      2.56 o 
   2  -8  11        0.17        0.55      2.21 o 
   3  -8  11        2.31        2.02      1.93 o 
   4  -8  11        0.61        0.00      2.13 o 
   5  -8  11       11.97        9.22      2.46 o 
   6  -8  11       11.01        9.83      2.25 o 
  -7  -7  11        0.10        0.07      1.80 o 
  -6  -7  11       16.58       18.88      2.01 o 
  -5  -7  11        0.05        0.57      2.05 o 
  -4  -7  11        3.11        1.80      2.15 o 
  -3  -7  11        0.31        0.00      2.01 o 
  -2  -7  11       12.73       10.68      2.46 o 
  -1  -7  11       20.57       17.74      1.66 o 
   0  -7  11      107.35      106.18      3.88 o 
   1  -7  11        4.68        5.40      2.30 o 
   2  -7  11        3.84        2.88      1.73 o 
   3  -7  11        0.57        0.69      1.90 o 
   4  -7  11        5.67        4.82      2.05 o 
   5  -7  11      117.80      118.39      6.66 o 
   6  -7  11       17.57       19.61      2.42 o 
   7  -7  11       13.87       14.56      2.65 o 
  -8  -6  11        2.97        1.51      1.76 o 
  -7  -6  11       11.06       13.68      2.02 o 
  -6  -6  11        5.09        3.95      2.22 o 
  -5  -6  11       14.07       13.69      2.51 o 
  -4  -6  11       29.31       30.87      2.91 o 
  -3  -6  11        0.55        0.01      2.36 o 
  -2  -6  11        7.59        6.99      2.41 o 
  -1  -6  11      309.89      303.19      4.14 o 
   0  -6  11      101.98       95.74      3.61 o 
   1  -6  11        1.46        0.00      1.73 o 
   2  -6  11       24.91       25.50      2.45 o 
   3  -6  11      105.02      105.73      3.28 o 
   4  -6  11        0.50        0.50      2.00 o 
   5  -6  11      109.14      114.81      3.92 o 
   6  -6  11        1.12        0.28      2.23 o 
   7  -6  11        2.66        7.91      4.10 o 
  -8  -5  11        0.16        0.00      2.72 o 
  -7  -5  11        2.24        2.32      2.28 o 
  -6  -5  11       34.86       37.93      3.42 o 
  -5  -5  11        0.04        0.90      2.47 o 
  -4  -5  11        0.11        0.00      2.34 o 
  -3  -5  11        8.03        6.58      2.50 o 
  -2  -5  11       55.83       43.23      3.27 o 
  -1  -5  11       14.82       15.53      2.25 o 
   0  -5  11      104.42      106.39      3.70 o 
   1  -5  11       53.24       51.11      2.99 o 
   2  -5  11        3.56        3.52      1.81 o 
   3  -5  11       20.54       19.28      2.25 o 
   4  -5  11      136.70      144.22      3.87 o 
   5  -5  11       38.52       40.75      2.74 o 
   6  -5  11        4.56        7.51      4.05 o 
   7  -5  11        1.74        4.67      3.85 o 
  -8  -4  11        7.27        7.86      2.59 o 
  -7  -4  11       11.26       14.18      3.02 o 
  -6  -4  11        0.07        2.54      2.59 o 
  -5  -4  11        4.98        4.73      2.59 o 
  -4  -4  11        1.90        0.79      2.46 o 
  -3  -4  11        0.77        0.00      2.49 o 
  -2  -4  11        6.87        3.43      2.57 o 
  -1  -4  11       43.78       39.97      3.14 o 
   0  -4  11        2.80        0.67      1.64 o 
   1  -4  11        9.75        9.16      1.87 o 
   2  -4  11       14.36        9.77      3.31 o 
   3  -4  11       46.28       46.21      4.25 o 
   4  -4  11        0.06        1.04      3.46 o 
   5  -4  11       16.63       18.85      3.84 o 
   6  -4  11        3.68        8.64      4.12 o 
   7  -4  11        4.85        5.59      4.43 o 
  -8  -3  11        5.11        4.33      2.64 o 
  -7  -3  11        3.83        2.69      2.38 o 
  -6  -3  11        0.79        1.08      2.55 o 
  -5  -3  11        4.61        6.66      2.71 o 
  -4  -3  11       34.10       29.60      3.24 o 
  -3  -3  11        3.92        2.58      2.57 o 
  -2  -3  11        2.50        2.33      2.39 o 
  -1  -3  11       21.23       23.10      3.01 o 
   0  -3  11       11.77        7.94      3.05 o 
   1  -3  11        0.90        0.00      3.09 o 
   2  -3  11        0.67        0.00      3.06 o 
   3  -3  11        0.96        1.28      3.35 o 
   4  -3  11        1.56        4.52      3.68 o 
   5  -3  11       16.15       17.00      3.98 o 
   6  -3  11        1.91        6.10      4.38 o 
   7  -3  11        0.15        0.67      4.18 o 
  -9  -2  11        0.49        0.00      3.22 o 
  -8  -2  11        0.51        0.74      2.73 o 
  -7  -2  11        2.78        3.64      2.59 o 
  -6  -2  11        0.84        0.00      2.61 o 
  -5  -2  11        7.72        9.67      2.98 o 
  -4  -2  11        0.21        0.00      2.42 o 
  -3  -2  11        0.00        0.20      2.64 o 
  -2  -2  11        7.74        3.61      2.58 o 
  -1  -2  11        1.82        3.45      2.60 o 
   0  -2  11        9.29        5.43      2.05 o 
   1  -2  11        0.03        0.00      3.29 o 
   2  -2  11        6.02        4.61      3.24 o 
   3  -2  11        0.35        3.72      3.54 o 
   4  -2  11        7.14        5.91      3.54 o 
   5  -2  11        3.34        7.05      3.66 o 
   6  -2  11        2.57        3.06      4.65 o 
  -8  -1  11       11.32       11.33      2.86 o 
  -7  -1  11       16.76       16.92      3.21 o 
  -6  -1  11        2.08        2.86      2.79 o 
  -5  -1  11        1.17        0.51      2.54 o 
  -4  -1  11        1.29        1.24      2.35 o 
  -3  -1  11        0.30        2.11      2.68 o 
  -2  -1  11        0.15        2.12      2.44 o 
  -1  -1  11        1.67        1.08      1.88 o 
   0  -1  11        1.78        1.08      1.85 o 
   1  -1  11       15.51       15.81      3.40 o 
   2  -1  11       24.30       25.51      3.67 o 
   3  -1  11        3.97        4.36      3.61 o 
   4  -1  11       25.09       28.19      3.64 o 
   5  -1  11       59.30       66.70      5.19 o 
   6  -1  11       15.13       18.09      4.28 o 
  -8   0  11        0.97        1.95      3.11 o 
  -7   0  11       13.44       12.51      2.99 o 
  -6   0  11       44.70       43.47      3.78 o 
  -5   0  11        2.08        3.74      2.81 o 
  -4   0  11        2.14        1.45      2.65 o 
  -3   0  11       26.42       26.96      3.04 o 
  -2   0  11       11.42        9.41      2.57 o 
  -1   0  11       21.46       22.63      2.17 o 
   0   0  11        9.74        6.31      2.02 o 
   1   0  11        0.29        0.59      3.27 o 
   2   0  11        9.88       14.53      3.71 o 
   3   0  11        5.77        9.10      2.13 o 
   4   0  11        0.77        3.56      3.35 o 
   5   0  11        0.25        5.79      3.85 o 
  -8   1  11        4.56        2.77      3.24 o 
  -7   1  11       11.00       13.42      3.20 o 
  -6   1  11        0.12        0.58      2.87 o 
  -5   1  11       18.68       21.21      2.96 o 
  -4   1  11        9.52       11.36      2.74 o 
  -3   1  11        0.61        1.44      2.60 o 
  -2   1  11       50.51       58.62      3.75 o 
  -1   1  11        4.57        3.64      1.94 o 
   0   1  11       29.79       35.30      2.35 o 
   1   1  11        1.81        0.74      1.84 o 
   2   1  11       13.80       15.66      3.71 o 
   3   1  11        0.01        1.27      1.94 o 
   4   1  11        3.20        8.72      2.33 o 
   5   1  11        0.11        3.66      3.80 o 
  -7   2  11        5.82        9.71      2.85 o 
  -6   2  11        3.48        3.53      3.00 o 
  -5   2  11        0.16        1.56      2.63 o 
  -4   2  11        5.16        6.54      2.79 o 
  -3   2  11        1.39        1.57      2.21 o 
  -2   2  11        5.29        8.52      2.79 o 
  -1   2  11       41.10       46.02      6.22 o 
   0   2  11        6.20        6.81      2.07 o 
   1   2  11       11.02       13.90      1.85 o 
   2   2  11        7.97        7.05      1.62 o 
   3   2  11        5.24        7.01      2.38 o 
   4   2  11       45.97       59.87      6.91 o 
  -7   3  11        2.03        2.89      2.51 o 
  -6   3  11        0.12        0.31      2.41 o 
  -5   3  11        0.09        0.07      2.48 o 
  -4   3  11        0.95        0.87      2.63 o 
  -3   3  11        5.65        7.26      2.66 o 
  -2   3  11       12.94       12.56      2.50 o 
  -1   3  11        0.01        0.31      1.91 o 
   0   3  11        6.92        7.01      1.99 o 
   1   3  11        0.13        0.96      2.29 o 
   2   3  11       10.93       18.96      2.59 o 
   3   3  11        0.17        1.25      2.19 o 
  -6   4  11        0.08        0.28      2.47 o 
  -5   4  11        3.04        2.12      2.39 o 
  -4   4  11        0.04        0.76      2.39 o 
  -3   4  11       19.72       15.74      2.70 o 
  -2   4  11        5.49        5.30      2.83 o 
  -1   4  11        6.47        7.55      3.31 o 
   0   4  11        2.32        2.04      2.92 o 
   1   4  11        2.56        6.16      3.51 o 
  -3   5  11        3.14        1.06      2.94 o 
  -2   5  11        0.67        2.12      3.42 o 
  -1 -11  12        2.50        1.95      2.63 o 
   0 -11  12        0.04        0.00      1.79 o 
   1 -11  12        0.29        0.70      2.76 o 
   2 -11  12        0.73        1.56      3.26 o 
  -3 -10  12       65.64       79.83      4.73 o 
  -2 -10  12       22.03       19.37      3.00 o 
  -1 -10  12       19.27       20.42      3.14 o 
   0 -10  12        0.41        0.03      1.53 o 
   1 -10  12       16.16       15.61      1.97 o 
   2 -10  12        2.59        5.44      3.22 o 
   3 -10  12       53.69       58.08      4.05 o 
   4 -10  12        2.87        1.99      2.93 o 
  -5  -9  12        9.71        5.39      3.24 o 
  -4  -9  12        0.92        2.88      3.01 o 
  -3  -9  12        6.95        4.88      2.91 o 
  -2  -9  12        5.16        4.24      2.43 o 
  -1  -9  12        9.51        9.99      1.70 o 
   0  -9  12        0.01        0.00      1.29 o 
   1  -9  12        1.55        2.01      1.57 o 
   2  -9  12       29.06       33.94      3.44 o 
   3  -9  12        4.22        2.58      3.06 o 
   4  -9  12        2.60        0.00      2.23 o 
   5  -9  12        5.36        2.72      2.28 o 
  -6  -8  12        0.41        0.65      2.46 o 
  -5  -8  12       17.63       19.92      3.38 o 
  -4  -8  12        3.40        2.77      2.16 o 
  -3  -8  12        0.17        0.00      2.32 o 
  -2  -8  12        5.26        4.66      2.49 o 
  -1  -8  12        2.76        3.80      2.48 o 
   0  -8  12        2.69        2.28      1.58 o 
   1  -8  12       13.96       14.51      2.79 o 
   2  -8  12        0.55        1.46      2.70 o 
   3  -8  12        0.43        0.00      2.08 o 
   4  -8  12        0.02        0.00      2.12 o 
   5  -8  12       23.37       23.40      3.26 o 
  -6  -7  12        0.19        0.00      2.62 o 
  -5  -7  12       13.29       14.21      2.99 o 
  -4  -7  12        8.51        8.83      2.60 o 
  -3  -7  12        1.16        0.35      2.48 o 
  -2  -7  12        0.97        0.37      2.46 o 
  -1  -7  12        0.51        0.93      2.20 o 
   0  -7  12        6.56        6.08      1.72 o 
   1  -7  12        9.13        7.53      2.49 o 
   2  -7  12        9.39        9.11      2.04 o 
   3  -7  12        1.33        0.34      2.14 o 
   4  -7  12        0.57        0.08      2.18 o 
   5  -7  12       26.43       25.93      2.72 o 
   6  -7  12        0.00        0.00      2.24 o 
  -7  -6  12        2.87        1.91      2.37 o 
  -6  -6  12        0.00        0.00      2.73 o 
  -5  -6  12        2.50        1.79      2.49 o 
  -4  -6  12       15.93       14.63      2.56 o 
  -3  -6  12        2.06        2.53      2.41 o 
  -2  -6  12       23.47       20.36      3.03 o 
  -1  -6  12       89.07       95.95      4.25 o 
   0  -6  12       35.26       36.31      2.17 o 
   1  -6  12       14.19       11.83      2.01 o 
   2  -6  12       25.61       27.16      3.47 o 
   3  -6  12       12.42        9.48      2.16 o 
   4  -6  12       24.26       23.03      3.01 o 
   5  -6  12        4.64        3.07      2.28 o 
   6  -6  12        0.32        2.18      3.61 o 
  -7  -5  12        4.93        3.33      3.06 o 
  -6  -5  12        1.07        1.70      2.40 o 
  -5  -5  12        6.89        3.81      2.77 o 
  -4  -5  12       20.53       19.13      2.80 o 
  -3  -5  12        5.92        2.40      2.75 o 
  -2  -5  12       28.82       22.14      3.10 o 
  -1  -5  12        7.30       10.70      2.96 o 
   0  -5  12        2.99        4.07      2.09 o 
   1  -5  12        2.55        0.00      1.69 o 
   2  -5  12        2.83        0.98      1.83 o 
   3  -5  12       18.03       12.60      3.67 o 
   4  -5  12       31.86       33.63      4.33 o 
   5  -5  12        8.31        7.52      3.55 o 
   6  -5  12        3.98        6.70      4.28 o 
  -8  -4  12        9.51       14.82      3.43 o 
  -7  -4  12        5.58        8.32      3.14 o 
  -6  -4  12        0.14        1.47      2.79 o 
  -5  -4  12        0.01        1.32      2.35 o 
  -4  -4  12        0.03        1.49      2.71 o 
  -3  -4  12        2.10        0.95      2.41 o 
  -2  -4  12        0.14        2.17      2.73 o 
  -1  -4  12       11.63       12.90      2.98 o 
   0  -4  12       36.25       37.88      4.15 o 
   1  -4  12       34.52       34.34      4.01 o 
   2  -4  12       30.34       28.45      3.97 o 
   3  -4  12       12.80        9.64      3.45 o 
   4  -4  12        5.11        3.99      3.75 o 
   5  -4  12        0.63        1.55      3.46 o 
   6  -4  12        0.04        7.09      4.40 o 
  -8  -3  12        7.57        7.54      3.12 o 
  -7  -3  12        4.05        6.62      2.76 o 
  -6  -3  12        0.81        0.34      2.49 o 
  -5  -3  12        0.51        0.04      2.63 o 
  -4  -3  12        0.10        0.00      2.76 o 
  -3  -3  12        6.29        8.23      2.81 o 
  -2  -3  12        0.10        1.70      2.44 o 
  -1  -3  12       16.23       19.37      2.88 o 
   0  -3  12       18.21       21.07      4.45 o 
   1  -3  12        1.89        1.92      3.40 o 
   2  -3  12       14.22       10.84      3.71 o 
   3  -3  12        0.01        0.00      3.31 o 
   4  -3  12        0.10        2.62      4.17 o 
   5  -3  12        0.04        1.68      4.26 o 
   6  -3  12        0.07        1.63      4.18 o 
  -8  -2  12        3.68        5.95      3.41 o 
  -7  -2  12        3.75        2.10      2.60 o 
  -6  -2  12        0.32        0.16      2.58 o 
  -5  -2  12        0.33        0.56      2.65 o 
  -4  -2  12        1.35        1.01      2.45 o 
  -3  -2  12        6.75        8.90      2.65 o 
  -2  -2  12        0.98        0.00      2.36 o 
  -1  -2  12        0.56        1.20      2.51 o 
   0  -2  12       19.42       22.72      2.37 o 
   1  -2  12       15.79       17.38      3.59 o 
   2  -2  12        5.41        5.24      3.25 o 
   3  -2  12        0.06        2.42      3.47 o 
   4  -2  12       34.92       33.26      4.79 o 
   5  -2  12        9.34       14.33      4.63 o 
  -8  -1  12       16.93       18.67      3.27 o 
  -7  -1  12       27.14       30.78      3.98 o 
  -6  -1  12        5.74        4.27      3.09 o 
  -5  -1  12       11.03       12.86      2.90 o 
  -4  -1  12       45.40       48.08      3.74 o 
  -3  -1  12        1.18        1.06      2.74 o 
  -2  -1  12        5.52        4.95      2.84 o 
  -1  -1  12        0.80        2.67      2.67 o 
   0  -1  12        8.61        7.94      3.78 o 
   1  -1  12       33.24       37.49      3.93 o 
   2  -1  12        3.85        3.41      3.39 o 
   3  -1  12        6.49        8.76      3.53 o 
   4  -1  12        1.85        1.61      4.05 o 
   5  -1  12       10.92       12.51      3.88 o 
  -7   0  12        0.03        0.00      3.11 o 
  -6   0  12        1.31        1.68      2.90 o 
  -5   0  12        3.43        4.83      3.01 o 
  -4   0  12        0.23        3.67      2.91 o 
  -3   0  12       21.80       22.07      3.02 o 
  -2   0  12       48.90       53.86      3.89 o 
  -1   0  12        5.83        3.24      2.59 o 
   0   0  12        2.65        1.77      2.49 o 
   1   0  12       21.02       25.75      2.46 o 
   2   0  12        2.30        2.43      3.58 o 
   3   0  12        0.01        2.37      2.27 o 
   4   0  12        4.24        4.05      2.40 o 
  -7   1  12        1.97        2.06      3.19 o 
  -6   1  12        4.42        3.80      3.19 o 
  -5   1  12        9.24       12.47      2.91 o 
  -4   1  12        2.14        2.96      2.94 o 
  -3   1  12        0.03        1.55      2.52 o 
  -2   1  12        0.06        0.28      2.70 o 
  -1   1  12       35.26       43.28      3.80 o 
   0   1  12        5.62        9.55      2.35 o 
   1   1  12       25.91       33.21      2.65 o 
   2   1  12        7.00       10.35      1.93 o 
   3   1  12        0.15        1.85      2.15 o 
  -6   2  12        3.14        2.59      3.13 o 
  -5   2  12        0.01        2.14      2.93 o 
  -4   2  12        3.57        5.07      2.56 o 
  -3   2  12        0.10        1.05      2.50 o 
  -2   2  12        0.03        0.00      2.86 o 
  -1   2  12        9.53       12.32      3.15 o 
   0   2  12        0.04        0.00      1.98 o 
   1   2  12        0.09        0.00      1.69 o 
   2   2  12        0.07        0.02      1.69 o 
  -5   3  12        3.43        4.20      2.53 o 
  -4   3  12        0.06        0.00      2.44 o 
  -3   3  12       11.53        8.12      2.60 o 
  -2   3  12       10.07        5.21      2.62 o 
  -1   3  12        0.02        0.00      2.81 o 
   0   3  12        2.23        4.24      3.09 o 
   1   3  12        1.46        2.66      3.40 o 
  -2 -10  13       20.38       17.10      2.87 o 
  -1 -10  13        4.90        4.64      2.59 o 
   0 -10  13        3.64        5.72      2.30 o 
   1 -10  13        1.72        4.18      2.87 o 
   2 -10  13       33.94       27.60      3.70 o 
  -3  -9  13        0.02        0.00      3.03 o 
  -2  -9  13       21.72       19.64      2.10 o 
  -1  -9  13        2.89        5.57      2.82 o 
   0  -9  13        2.44        2.16      2.63 o 
   1  -9  13        1.01        1.20      1.98 o 
   2  -9  13        5.04        5.85      3.10 o 
   3  -9  13        9.59        8.82      3.45 o 
  -5  -8  13        3.66        6.03      2.04 o 
  -4  -8  13        0.73        1.04      2.38 o 
  -3  -8  13        0.40        0.96      2.72 o 
  -2  -8  13        1.89        0.95      2.37 o 
  -1  -8  13       12.42       16.73      3.12 o 
   0  -8  13       21.38       21.68      3.31 o 
   1  -8  13        6.98        5.62      2.59 o 
   2  -8  13        8.83        6.33      2.86 o 
   3  -8  13        4.22        0.20      2.31 o 
   4  -8  13        0.10        0.00      2.32 o 
  -5  -7  13        1.21        1.75      2.80 o 
  -4  -7  13        0.28        1.19      2.51 o 
  -3  -7  13        6.53        6.38      2.89 o 
  -2  -7  13        0.95        3.72      2.73 o 
  -1  -7  13        6.67        4.27      2.52 o 
   0  -7  13        0.06        0.00      2.78 o 
   1  -7  13        3.79        2.61      2.50 o 
   2  -7  13        5.97        4.48      2.12 o 
   3  -7  13        0.08        0.00      2.07 o 
   4  -7  13        5.62        3.76      2.18 o 
  -6  -6  13        0.10        0.00      2.97 o 
  -5  -6  13        0.18        0.64      2.62 o 
  -4  -6  13        0.00        0.00      2.49 o 
  -3  -6  13        0.08        0.00      2.88 o 
  -2  -6  13        1.70        3.64      2.88 o 
  -1  -6  13        6.76        7.10      2.94 o 
   0  -6  13       42.61       43.84      3.83 o 
   1  -6  13        0.00        0.00      2.07 o 
   2  -6  13        3.27        1.34      1.83 o 
   3  -6  13        0.46        0.00      2.06 o 
   4  -6  13        0.73        0.00      3.81 o 
  -6  -5  13        9.05       15.15      3.42 o 
  -5  -5  13       15.33       13.62      3.10 o 
  -4  -5  13       15.14       18.56      2.92 o 
  -3  -5  13        0.02        0.00      2.66 o 
  -2  -5  13       40.04       44.54      3.68 o 
  -1  -5  13       89.17       90.07      4.47 o 
   0  -5  13       33.30       33.63      3.73 o 
   1  -5  13        2.27        0.00      3.50 o 
   2  -5  13       10.65        7.63      3.84 o 
   3  -5  13       11.80       15.76      4.20 o 
   4  -5  13        0.95        1.32      3.43 o 
   5  -5  13        2.29        0.00      3.34 o 
  -7  -4  13        8.36        9.93      3.68 o 
  -6  -4  13        1.07        3.63      3.28 o 
  -5  -4  13        1.75        1.58      2.92 o 
  -4  -4  13        0.63        1.86      2.79 o 
  -3  -4  13        6.80        9.58      3.11 o 
  -2  -4  13       11.19       10.57      2.88 o 
  -1  -4  13        1.32        1.31      2.87 o 
   0  -4  13       19.99       21.99      3.08 o 
   1  -4  13       22.54       22.87      3.77 o 
   2  -4  13       14.92       10.94      4.10 o 
   3  -4  13       24.70       26.24      4.55 o 
   4  -4  13       35.60       41.45      4.54 o 
  -7  -3  13        0.03        0.58      3.20 o 
  -6  -3  13       17.83       29.65      3.99 o 
  -5  -3  13        2.99        4.23      3.04 o 
  -4  -3  13        1.24        1.97      2.52 o 
  -3  -3  13        0.02        0.00      2.64 o 
  -2  -3  13       18.63       17.69      3.40 o 
  -1  -3  13        3.92        2.30      2.57 o 
   0  -3  13        0.28        0.00      2.23 o 
   1  -3  13        5.40        4.90      3.86 o 
   2  -3  13        1.03        1.83      3.34 o 
   3  -3  13        8.09        5.14      3.54 o 
   4  -3  13       17.98       21.31      4.47 o 
  -7  -2  13        8.37        9.46      3.66 o 
  -6  -2  13        0.18        0.31      2.91 o 
  -5  -2  13        8.88        6.79      3.17 o 
  -4  -2  13       28.98       34.39      3.79 o 
  -3  -2  13        0.14        0.00      2.64 o 
  -2  -2  13       21.28       25.23      3.60 o 
  -1  -2  13        0.51        2.52      2.70 o 
   0  -2  13        0.28        0.00      2.06 o 
   1  -2  13       11.64       17.69      5.10 o 
   2  -2  13        3.09        1.63      3.56 o 
   3  -2  13       27.42       36.25      4.24 o 
   4  -2  13        2.76        6.81      4.19 o 
  -6  -1  13        0.41        1.91      3.28 o 
  -5  -1  13        3.76        4.59      2.94 o 
  -4  -1  13        4.87       10.51      3.29 o 
  -3  -1  13        8.26        6.32      3.05 o 
  -2  -1  13        1.83        1.65      2.65 o 
  -1  -1  13        0.30        0.00      2.91 o 
   0  -1  13        0.07        0.00      2.11 o 
   1  -1  13       18.27       23.00      2.76 o 
   2  -1  13        0.41        0.71      3.62 o 
   3  -1  13        4.80        6.50      4.30 o 
  -6   0  13        0.85        5.42      3.15 o 
  -5   0  13        0.00        2.26      3.37 o 
  -4   0  13        5.00        7.96      3.20 o 
  -3   0  13        4.18        5.85      2.78 o 
  -2   0  13        3.58        3.42      2.76 o 
  -1   0  13        4.59        5.20      2.84 o 
   0   0  13        9.08        7.70      2.19 o 
   1   0  13        3.09        5.89      2.41 o 
   2   0  13        0.01        0.00      2.18 o 
  -5   1  13        2.39        5.33      3.42 o 
  -4   1  13        0.46        0.97      3.05 o 
  -3   1  13        3.89        1.45      2.89 o 
  -2   1  13        6.59        4.81      3.09 o 
  -1   1  13        9.84       13.09      3.45 o 
   0   1  13        9.46        9.57      2.25 o 
   1   1  13        0.12        0.00      2.34 o 
  -3   2  13        2.99        3.39      2.51 o 
  -2   2  13       16.64       18.96      3.25 o 
  -1   2  13        1.33        0.00      3.04 o 
  -1  -9  14        7.24        5.02      3.07 o 
   0  -9  14        6.07        1.81      2.89 o 
  -3  -8  14        0.05        0.00      2.94 o 
  -2  -8  14        1.72        2.57      3.05 o 
  -1  -8  14        8.53        9.87      3.09 o 
   0  -8  14        3.81        4.08      2.85 o 
   1  -8  14        0.01        0.08      2.78 o 
   2  -8  14        0.06        0.74      2.45 o 
  -4  -7  14        3.70        3.37      2.67 o 
  -3  -7  14        0.80        0.20      2.57 o 
  -2  -7  14        0.24        0.41      2.79 o 
  -1  -7  14        2.36        3.68      3.02 o 
   0  -7  14        0.00        0.00      2.92 o 
   1  -7  14        4.45        7.54      3.29 o 
   2  -7  14        3.91        2.13      2.72 o 
   3  -7  14        0.01        0.00      2.07 o 
  -5  -6  14        5.30       13.10      2.99 o 
  -4  -6  14       19.30       26.81      3.31 o 
  -3  -6  14        0.13        0.90      2.74 o 
  -2  -6  14        4.31        5.56      3.31 o 
  -1  -6  14        1.81        3.49      2.67 o 
   0  -6  14        0.06        0.00      2.98 o 
   2  -6  14        7.57        7.81      3.37 o 
   3  -6  14        0.70        0.00      3.56 o 
  -5  -5  14       33.50       45.26      4.09 o 
  -4  -5  14        0.29        0.73      3.22 o 
  -3  -5  14        7.96        4.92      3.20 o 
  -2  -5  14       22.51       19.45      3.31 o 
  -1  -5  14       54.67       55.30      4.20 o 
   0  -5  14        0.85        0.51      3.08 o 
   1  -5  14        0.16        0.90      2.95 o 
   2  -5  14        5.88        4.03      3.91 o 
   3  -5  14        7.46        4.18      3.44 o 
  -5  -4  14       12.34       12.59      3.17 o 
  -4  -4  14        0.74        1.42      3.20 o 
  -3  -4  14        0.03        0.00      3.25 o 
  -2  -4  14       18.43       21.19      3.70 o 
  -1  -4  14        5.93        9.52      3.12 o 
   0  -4  14       13.97       19.13      3.51 o 
   1  -4  14        0.16        0.00      2.36 o 
   2  -4  14        0.48        0.00      3.46 o 
   3  -4  14        3.86        1.14      3.95 o 
  -5  -3  14        3.96        4.54      2.82 o 
  -4  -3  14        6.49        7.85      3.41 o 
  -3  -3  14        4.38        5.21      3.17 o 
  -2  -3  14       10.64       14.78      3.10 o 
  -1  -3  14        8.18        6.87      2.93 o 
   0  -3  14        9.93       10.86      3.29 o 
   1  -3  14        4.50        3.99      2.46 o 
   2  -3  14        0.00        0.00      4.15 o 
  -5  -2  14        1.39        1.09      3.28 o 
  -4  -2  14        0.02        0.96      3.23 o 
  -3  -2  14        0.25        2.74      2.93 o 
  -2  -2  14        2.12        2.13      2.68 o 
  -1  -2  14       11.44       10.34      3.20 o 
   0  -2  14        0.31        0.00      3.33 o 
   1  -2  14        0.49        0.09      2.51 o 
   2  -2  14       12.80       11.33      4.26 o 
  -4  -1  14        0.07        0.00      3.30 o 
  -3  -1  14        0.00        0.00      3.36 o 
  -2  -1  14        0.07        0.79      3.33 o 
  -1  -1  14        4.38        4.47      2.99 o 
   0  -1  14        7.46        9.13      3.34 o 
   1  -1  14        3.00        3.62      2.42 o 
  -3   0  14        3.14        1.07      3.21 o 
  -2   0  14        0.01        0.00      3.32 o 
  -1   0  14        0.01        0.57      2.57 o 
  -1  -6  15        5.43        4.88      3.38 o 
  -2  -5  15        1.37        0.00      3.44 o 
  -1  -5  15        0.32        0.29      3.41 o 
   0  -5  15       30.44       37.23      3.89 o 
  -2  -4  15       11.16        9.31      3.21 o 
  -1  -4  15       10.28        7.97      3.24 o 
   0  -4  15       22.75       22.40      4.02 o 
                                                 
